# Supplementary material for: Thermal Stress Interacts With Surgeonfish Feces to Increase Coral Susceptibility to Dysbiosis and Reduce Tissue Regeneration
Source: Front Microbiol. 2021 Mar 25;12:620458. doi: 10.3389/fmicb.2021.620458 (PMC8027513; doi:10.3389/fmicb.2021.620458)
Supplement: Supplementary file 1 [file Table_1.XLSX]

## Sheet: Supplementary
							Supplementary material
							Thermal stress interacts with surgeonfish feces to increase coral susceptibility to dysbiosis and reduce tissue regeneration
	Leïla Ezzat1, Sarah Merolla2, Cody S. Clements3, Katrina S. Munsterman14, Kaitlyn Landfield1, Colton Duran Stensrud5, Emily R. Schmeltzer5, Deron E. Burkepile16 and Rebecca Vega Thurber5
	1Department of Ecology, Evolution and Marine Biology, University of California, Santa Barbara
	2Coastal and Marine Science Institute, Bodega Marine Laboratory, University of California, Davis
	3School of Biological Sciences, Georgia Institute of Technology
	4Department of Ecology and Evolution, University of Michigan
	5Department of Microbiology, Oregon State University
	6Marine Science Institute, University of California, Santa Barbara

## Sheet: Table S1
Table S1. Relative abundance of the most abundant families across the coral data set
CHT1T1T0	CHT1T1T48	CHT1T1TF	CHT1T2T0	CHT1T2T24	CHT1T2T48	CHT1T2TF	CHT2T1T0	CHT2T1T48	CHT2T1TF	CHT2T2T0	CHT2T2T24	CHT2T2T48	CHT2T2TF	CHT3T1T0	CHT3T1T24	CHT3T1TF	CHT3T2T0	CHT3T2T24	CHT3T2T48	CHT3T2TF	CHT4T1T0	CHT4T1T24	CHT4T1T48	CHT4T1TF	CHT4T2T0	CHT4T2T48	CHT4T2TF	CLT1T1T0	CLT1T1T24	CLT1T1T48	CLT1T1TF	CLT1T2FT	CLT1T2T0	CLT1T2T24	CLT1T2T48	CLT2T1T0	CLT2T1T24	CLT2T1TF	CLT2T2T0	CLT2T2T48	CLT2T2TF	CLT3T1T0	CLT3T1T24	CLT3T1T48	CLT3T1TF	CLT3T2T0	CLT3T2T24	CLT3T2T48	CLT3T2TF
1	0.968109	1	0.971906	0.942293	0.998481	0.997722	0.81549	0.851936	1	0.984055	0.972665	0.996963	0.960516	0.971147	0.458618	0.272589	0.923311	0.983295	0.716021	0.996963	1	0.0508732	0.886864	0.780562	0.827639	0.854973	0.984814	0.909643	0.97874	0.929385	1	0.881549	0.483675	0.97874	0.980258	0.995444	0.96735	0.802582	0.985573	0.990888	0.949127	0.997722	0.984055	1	0.990888	0.905847	0.98861	0.78284	0.984814
0	0	0	0	0	0	0	0	0	0	0	0	0	0	0	0	0	0.00607441	0	0	0	0	0.0356872	0.0022779	0	0.0022779	0	0	0	0	0	0	0.00303721	0	0	0	0	0	0	0	0	0	0	0	0	0	0.0022779	0	0	0
0	0	0	0	0	0	0	0	0	0	0	0	0	0	0	0	0.00379651	0	0	0	0	0	0	0	0	0	0	0	0	0	0	0	0.000759301	0	0	0	0	0	0	0	0	0	0	0	0	0	0	0	0	0
0	0	0	0	0	0	0	0	0	0	0	0	0	0	0	0	0	0	0	0	0	0	0	0	0	0	0	0	0	0	0	0	0	0	0	0	0	0	0	0	0	0	0	0	0	0	0	0	0	0
0	0	0	0.00683371	0.0022779	0	0	0	0.0113895	0	0	0	0	0.000759301	0	0.0698557	0.0933941	0.00379651	0.00911162	0.0683371	0	0	0	0.0174639	0.00911162	0.0493546	0.0136674	0	0.00379651	0	0.022779	0	0.0258162	0.126803	0	0	0	0	0.0318907	0	0	0	0	0.0022779	0	0.0015186	0.00531511	0	0.0250569	0
0	0	0	0	0	0	0	0.0334093	0	0	0	0	0.00303721	0	0	0.183751	0.0615034	0	0	0	0	0	0	0.00379651	0.0136674	0	0	0	0	0	0	0	0.00683371	0	0	0	0	0	0.0121488	0	0	0	0	0.00303721	0	0.00759301	0.0531511	0	0	0
0	0	0	0	0.00607441	0	0	0	0.0242976	0	0	0	0	0	0	0	0	0	0	0	0	0	0	0	0	0	0.0273349	0	0	0	0	0	0.00455581	0.00759301	0	0	0	0	0	0	0	0	0	0	0	0	0	0	0	0
0	0	0	0.00303721	0	0	0	0	0.00379651	0	0	0	0	0	0	0.0508732	0.135915	0.00835232	0	0.0121488	0	0	0	0	0	0.00987092	0.0417616	0	0	0	0	0	0	0.0022779	0.0015186	0	0	0	0.00987092	0	0	0	0	0.0022779	0	0	0.00303721	0	0.015186	0
0	0	0	0	0	0	0	0.0106302	0.00835232	0	0	0	0	0	0	0	0.00531511	0.00379651	0	0.015186	0	0	0.0470767	0	0	0	0	0	0	0	0	0	0.000759301	0	0	0	0	0	0.00683371	0	0	0	0	0	0	0	0	0	0	0
0	0.00455581	0	0	0.0015186	0	0	0	0.0022779	0	0	0	0	0	0	0	0.148064	0	0	0.00607441	0	0	0	0	0.0858011	0.00607441	0.00303721	0.00683371	0	0	0.0121488	0	0	0.0235383	0	0	0	0	0.0022779	0	0	0	0	0	0	0	0	0	0	0
0	0	0	0.00379651	0.00607441	0	0	0	0.000759301	0	0	0	0	0.0022779	0	0	0.0273349	0.00303721	0	0.0015186	0.000759301	0	0	0.0174639	0.0121488	0.00683371	0.00531511	0	0	0	0.00607441	0	0.0220197	0.0258162	0	0	0	0	0.0106302	0	0	0.000759301	0	0	0	0	0	0	0	0
0	0	0	0	0	0	0	0	0.03265	0	0	0	0	0	0	0	0	0	0	0	0	0	0	0.00303721	0.000759301	0.000759301	0	0	0	0	0	0	0	0.00303721	0	0	0	0	0.00455581	0	0	0	0.0015186	0	0	0	0	0	0	0
0	0.0022779	0	0	0	0	0	0	0	0	0	0	0	0	0	0	0	0	0	0	0	0	0	0	0	0	0	0	0	0	0	0	0.00531511	0	0	0	0	0	0	0	0	0	0	0	0	0	0	0	0	0
0	0	0	0	0	0	0	0	0	0	0	0	0	0	0	0	0	0	0	0	0	0	0	0	0	0	0	0	0	0	0	0	0	0	0	0	0	0	0	0	0	0	0	0	0	0	0	0	0	0
0	0	0	0	0	0	0	0	0	0	0	0	0	0	0	0	0	0	0	0.0022779	0	0	0	0	0	0	0	0	0	0	0	0	0	0	0	0	0	0	0	0	0	0	0	0	0	0	0	0	0.00531511	0
0	0	0	0	0.00455581	0	0	0	0	0	0	0	0	0.0015186	0	0	0	0.00303721	0	0	0	0	0	0	0	0	0	0	0	0	0	0	0	0.00835232	0	0	0	0	0	0	0	0	0	0	0	0	0	0	0	0
0	0.00683371	0	0.00987092	0	0	0	0	0.00531511	0	0.0121488	0	0	0.00759301	0.0182232	0	0.00379651	0.0182232	0	0	0.0022779	0	0	0.00683371	0	0.00531511	0	0	0.0455581	0.00683371	0	0	0	0.0113895	0.00683371	0.0197418	0.00455581	0.03265	0.0022779	0.0144267	0.00911162	0.0167046	0.000759301	0.00607441	0	0	0.0174639	0.0106302	0	0.00455581
0	0	0	0	0	0	0	0	0	0	0	0	0	0	0	0	0	0	0	0	0	0	0	0	0	0	0	0	0	0	0	0	0	0	0	0	0	0	0	0	0	0	0	0	0	0	0	0	0	0
0	0	0	0	0.00379651	0	0	0	0	0	0	0	0	0	0	0.0273349	0	0.00683371	0	0	0	0	0	0	0	0	0	0	0	0	0	0	0	0.00379651	0	0	0	0	0	0	0	0	0	0	0	0	0	0	0	0
0	0	0	0	0	0	0	0	0	0	0	0	0	0	0	0	0	0	0	0	0	0	0	0	0	0	0	0	0	0	0	0	0	0	0	0	0	0	0	0	0	0	0	0	0	0	0	0	0	0
0	0	0	0	0	0	0	0	0	0	0	0	0	0.00455581	0	0	0	0	0	0	0	0	0.389522	0	0	0	0	0	0	0	0	0	0	0	0	0	0	0	0	0	0	0	0	0	0	0	0	0	0	0
0	0	0	0	0	0	0	0	0	0	0	0	0	0	0	0	0	0	0	0.00835232	0	0	0	0	0.00379651	0.00607441	0	0	0	0	0	0	0	0.0015186	0	0	0	0	0	0	0	0	0	0	0	0	0	0	0	0
0	0	0	0	0	0	0	0	0	0	0	0	0	0	0	0	0	0	0	0	0	0	0	0	0	0	0	0	0	0	0	0	0.0015186	0	0	0	0	0	0	0	0	0	0	0	0	0	0	0	0	0
0	0	0	0	0	0	0	0	0	0	0	0	0	0	0	0	0	0	0	0	0	0	0	0	0	0	0	0	0	0	0	0	0	0	0	0	0	0	0	0	0	0	0	0	0	0	0	0	0	0
0	0	0	0	0	0	0	0	0.0303721	0	0	0	0	0	0	0	0	0	0	0.0501139	0	0	0	0	0.00455581	0.0189825	0	0	0	0	0	0	0	0	0	0	0	0	0.0387244	0	0	0	0	0	0	0	0	0	0.088079	0
0	0	0	0	0	0	0	0	0	0	0	0	0	0	0	0.0303721	0.00455581	0	0	0	0	0	0	0	0	0	0	0	0.00607441	0	0	0	0	0	0	0	0	0	0	0	0	0	0	0	0	0	0	0	0	0
0	0	0	0	0	0	0	0	0	0	0	0	0	0	0	0.0311314	0	0	0	0.0432802	0	0	0	0	0.00455581	0	0.0463174	0	0	0	0	0	0	0.00759301	0	0	0	0	0	0	0	0	0	0	0	0	0	0	0.0797267	0
0	0	0	0	0	0	0	0	0.0121488	0	0	0	0	0.00455581	0	0	0.0440395	0	0	0	0	0	0	0	0.0242976	0	0	0	0	0	0	0	0	0	0	0	0	0	0	0	0	0	0	0	0	0	0	0	0	0
0	0	0	0	0	0	0	0	0	0	0	0	0	0	0	0	0.0159453	0	0	0	0	0	0	0	0	0	0	0	0	0	0	0	0	0	0	0	0	0	0.000759301	0	0	0	0	0	0	0	0	0	0	0
0	0	0	0	0.00531511	0	0	0	0	0	0	0	0	0	0	0	0.00531511	0	0	0	0	0	0	0	0.0022779	0	0	0	0	0	0	0	0	0	0	0	0	0	0	0	0	0	0	0	0	0	0	0	0	0
0	0	0	0	0	0	0	0	0	0	0	0	0	0	0	0	0	0	0	0	0	0	0	0	0	0	0	0	0	0	0	0	0.00303721	0	0	0	0	0	0	0	0	0	0	0	0	0	0	0	0	0
0	0	0	0	0	0	0	0	0	0	0	0	0	0	0	0	0	0	0	0	0	0	0	0.00379651	0	0	0	0	0	0	0	0	0	0	0	0	0	0	0	0	0	0	0	0	0	0	0	0	0	0
0	0	0	0	0	0	0	0	0	0	0	0	0	0	0	0	0	0	0	0	0	0	0	0	0	0	0	0	0	0	0	0	0	0	0	0	0	0	0	0	0	0	0	0	0	0	0	0	0	0
0	0	0	0	0	0	0	0	0	0	0	0	0	0	0	0	0	0	0	0	0	0	0.188307	0	0	0	0	0	0	0	0	0	0	0	0	0	0	0	0	0	0	0	0	0	0	0	0	0	0	0
0	0	0	0	0.00455581	0	0	0	0	0	0	0	0	0	0.00607441	0.047836	0.0106302	0	0	0	0	0	0	0.00835232	0.0022779	0	0	0	0	0	0	0	0.00531511	0	0.00835232	0	0	0	0.00531511	0	0	0.0015186	0	0.0015186	0	0	0	0	0	0
0	0	0	0	0.00379651	0	0	0	0.0022779	0	0	0	0	0	0	0	0.0159453	0.00455581	0	0.00303721	0	0	0	0	0	0.00759301	0	0	0.000759301	0	0	0	0	0.0129081	0	0	0	0	0.00607441	0	0	0.000759301	0	0	0	0	0	0	0.00379651	0
0	0	0	0	0	0	0	0	0	0	0	0	0	0	0	0	0	0	0	0	0	0	0	0.00683371	0	0	0	0	0.00607441	0	0	0	0	0	0	0	0	0	0	0	0	0.0015186	0	0	0	0	0.00379651	0	0	0
0	0	0	0	0	0	0.000759301	0	0	0	0	0	0	0	0	0	0.0197418	0	0	0	0	0	0	0	0.00455581	0	0	0	0	0	0	0	0	0.0022779	0	0	0	0	0.000759301	0	0	0	0	0	0	0	0	0	0	0
0	0	0	0	0	0	0	0	0	0	0	0	0	0	0	0	0.00455581	0	0	0.00303721	0	0	0	0	0	0	0	0	0.000759301	0	0	0	0	0	0	0	0	0	0.0022779	0	0	0	0	0	0	0	0	0	0	0
0	0.0159453	0	0	0	0.000759301	0	0.0820046	0	0	0	0.0129081	0	0	0	0	0	0	0	0	0	0	0	0	0	0	0	0	0	0.00607441	0	0	0	0	0	0	0	0	0	0	0	0	0	0	0	0	0	0	0	0.0106302
0	0.000759301	0	0	0	0	0	0	0	0	0	0	0	0	0	0	0	0	0	0	0	0	0	0	0	0	0	0	0	0	0	0	0	0	0	0	0	0	0	0	0	0	0	0	0	0	0	0	0	0
0	0	0	0	0	0	0	0	0.000759301	0	0	0	0	0	0	0	0.00759301	0	0	0	0	0	0	0	0.00835232	0	0	0	0	0	0	0	0	0	0	0	0	0	0	0	0	0	0	0	0	0	0	0	0	0
0	0	0	0	0	0	0	0	0	0	0	0	0	0	0	0	0	0	0	0	0	0	0	0	0	0	0	0	0	0	0	0	0	0	0	0	0	0	0	0	0	0	0	0	0	0	0	0	0	0
0	0	0	0	0	0	0	0	0	0	0	0	0	0	0.0015186	0.00531511	0	0.0015186	0.00455581	0	0	0	0	0	0	0	0	0	0	0	0	0	0	0	0	0	0	0	0	0	0	0	0	0	0	0	0	0	0	0
0	0	0	0	0.00455581	0	0	0	0	0	0	0	0	0	0	0.0334093	0	0	0	0	0	0	0	0.00531511	0	0	0	0	0	0	0	0	0	0.00987092	0	0	0	0	0	0	0	0	0	0	0	0	0.0015186	0	0	0
0	0	0	0	0	0	0	0	0	0	0	0.00683371	0	0	0	0	0.00455581	0	0	0	0	0	0	0	0.00379651	0	0	0	0.0250569	0	0	0	0	0	0	0	0	0	0.00379651	0	0	0.0205011	0	0	0	0	0	0	0	0
0	0	0	0.0022779	0	0	0	0	0	0	0	0	0	0	0	0	0.00303721	0	0	0	0	0	0	0	0.0022779	0	0	0	0	0	0	0	0	0.00835232	0	0	0	0	0.0022779	0	0	0	0	0	0	0	0	0	0	0
0	0	0	0	0	0	0	0	0.000759301	0	0	0	0	0	0	0	0.00455581	0	0	0.0106302	0	0	0	0	0.00987092	0.00303721	0.00379651	0	0	0	0.00303721	0	0	0.00607441	0	0	0	0	0	0	0	0	0	0	0	0	0	0	0	0
0	0	0	0	0	0	0	0	0	0	0	0	0	0	0	0	0	0	0	0	0	0	0	0	0	0	0	0	0	0	0	0	0.00759301	0	0	0	0	0	0	0	0	0	0	0	0	0	0	0	0	0
0	0	0	0	0	0	0	0	0	0	0	0	0	0	0	0	0.00759301	0	0	0	0	0	0	0	0.00379651	0.00683371	0	0	0	0	0	0	0	0	0	0	0	0	0	0	0	0	0	0	0	0	0	0	0	0
0	0	0	0	0	0	0	0	0	0	0	0	0	0	0	0	0	0	0	0.00303721	0	0	0	0	0	0	0	0	0	0	0	0	0	0	0	0	0	0	0	0	0	0	0	0	0	0	0	0	0	0
0	0	0	0	0	0	0	0	0	0	0	0	0	0	0	0	0	0	0	0.0235383	0	0	0	0	0	0.0311314	0	0	0	0	0	0	0	0	0	0	0	0	0.0015186	0	0	0	0	0	0	0	0	0	0	0
0	0	0	0	0	0	0	0	0	0	0	0	0	0	0	0	0.0106302	0	0	0	0	0	0	0	0	0.0022779	0	0	0	0	0	0	0.0015186	0	0	0	0	0	0	0	0	0	0	0	0	0	0	0	0	0
0	0	0	0	0	0	0	0	0	0	0	0	0	0	0	0	0	0	0	0	0	0	0.101746	0	0	0	0	0	0	0	0	0	0	0	0	0	0	0	0	0	0	0	0	0	0	0	0	0	0	0
0	0	0	0	0	0	0	0	0	0	0	0	0	0	0	0.0387244	0.00759301	0	0	0	0	0	0.0144267	0	0	0	0	0	0.0022779	0	0	0	0	0	0	0	0	0	0	0	0	0	0	0	0	0	0	0	0	0
0	0	0	0	0	0	0	0	0	0	0	0	0	0	0	0	0	0	0	0	0	0	0.0918755	0	0	0	0	0	0	0	0	0	0	0	0	0	0	0	0	0	0	0	0	0	0	0	0	0	0	0
0	0	0	0	0	0	0	0.0242976	0	0	0	0	0	0	0	0	0	0	0	0	0	0	0	0.00607441	0	0	0	0	0	0	0	0	0	0.00379651	0	0	0	0	0	0	0	0	0	0	0	0	0	0	0	0
0	0	0	0	0	0	0	0	0	0	0	0	0	0	0	0	0.00683371	0	0	0	0	0	0	0	0	0	0	0	0	0	0	0	0	0	0	0	0	0	0	0	0	0	0	0	0	0	0	0	0	0
0	0	0	0	0	0	0	0.0167046	0	0	0	0	0	0	0	0	0	0	0	0	0	0	0.0546697	0	0	0	0	0	0	0	0	0	0	0	0	0	0	0	0	0	0	0	0	0	0	0	0	0	0	0
0	0	0	0	0	0	0	0	0	0	0	0	0	0	0	0	0	0	0	0	0	0	0	0	0	0.0015186	0	0	0	0	0	0	0	0	0	0	0	0	0	0	0	0	0	0	0	0	0	0	0	0
0	0	0	0	0	0	0	0	0.0015186	0	0	0	0	0	0	0	0	0	0	0	0	0	0	0	0	0	0	0	0	0	0	0	0	0	0	0	0	0	0	0	0	0	0	0	0	0	0	0	0	0
0	0	0	0	0	0	0	0	0	0	0	0	0	0	0	0	0	0	0	0	0	0	0	0	0	0	0	0	0	0	0	0	0	0	0	0	0	0	0	0	0	0	0	0	0	0	0	0	0	0
0	0	0	0	0	0	0	0	0	0	0	0	0	0	0	0	0	0	0	0	0	0	0	0	0	0	0	0	0	0	0	0	0	0	0	0	0	0	0	0	0	0	0	0	0	0	0	0	0	0
0	0	0	0	0	0	0	0	0	0	0	0	0	0	0	0	0	0	0	0	0	0	0	0	0	0	0	0	0	0	0	0	0	0.00303721	0	0	0	0	0	0	0	0	0	0	0	0	0	0	0	0
0	0	0	0	0	0	0	0	0	0	0	0	0	0	0	0	0	0	0	0.0121488	0	0	0	0	0.00455581	0	0	0	0	0	0	0	0	0	0	0	0	0	0	0	0	0	0	0	0	0	0	0	0	0
0	0	0	0	0	0	0	0	0	0	0	0	0	0	0	0	0.000759301	0	0	0	0	0	0	0	0	0.000759301	0.0022779	0	0	0	0.00303721	0	0	0	0	0	0	0	0	0	0	0	0	0	0	0	0	0	0	0
0	0	0	0	0	0	0	0	0	0	0	0	0	0	0	0	0	0	0	0.0015186	0	0	0	0	0	0	0	0	0	0	0	0	0	0.0144267	0	0	0	0	0	0	0	0	0	0	0	0	0	0	0	0
0	0	0	0	0	0	0	0	0	0	0	0	0	0	0	0	0	0	0.00303721	0	0	0	0	0	0	0	0	0	0	0	0	0	0	0	0	0	0	0	0	0	0	0	0	0	0	0	0	0	0	0
0	0	0	0	0	0	0	0	0	0	0	0	0	0	0	0	0	0	0	0	0	0	0	0.00379651	0	0	0	0	0	0.00835232	0	0	0.022779	0	0	0	0	0	0	0	0	0	0	0	0	0	0	0	0	0
0	0	0	0	0	0	0	0	0	0	0	0	0	0	0	0	0.00379651	0	0	0	0	0	0	0	0	0	0	0	0	0	0	0	0	0.00759301	0	0	0	0	0	0	0	0	0	0	0	0	0	0	0	0
0	0	0	0	0.00379651	0	0.0015186	0	0.0022779	0	0	0	0	0	0	0	0.00531511	0	0	0	0	0	0	0	0.00683371	0.0015186	0.0015186	0	0	0	0	0	0	0	0	0	0	0	0	0	0	0	0	0	0	0	0	0	0	0
0	0	0	0.0015186	0	0	0	0	0.00455581	0	0	0	0	0	0	0	0	0	0	0	0	0	0	0	0	0	0	0	0	0	0	0	0	0	0	0	0	0	0.00607441	0	0	0	0	0	0	0	0	0	0	0
0	0	0	0	0	0	0	0	0	0	0	0	0	0	0	0	0	0	0	0	0	0	0	0	0	0	0	0	0	0	0	0	0	0	0	0	0	0	0	0	0	0	0	0	0	0	0	0	0	0
0	0	0	0	0	0	0	0	0	0	0	0	0	0	0	0	0	0	0	0	0	0	0	0	0	0	0	0	0	0	0	0	0	0	0	0	0	0	0	0	0	0	0	0	0	0	0	0	0	0
0	0	0	0	0	0	0	0	0	0	0	0	0	0	0	0	0	0	0	0.00303721	0	0	0	0	0	0	0	0	0	0	0	0	0.0015186	0.00303721	0.00379651	0	0	0	0	0	0	0	0	0	0	0	0	0	0	0
0	0	0	0	0	0	0	0	0	0	0	0	0	0	0	0	0	0	0	0	0	0	0	0	0	0	0	0	0	0	0	0	0	0	0	0	0	0	0.0387244	0	0	0	0	0	0	0	0	0	0	0
0	0	0	0	0	0	0	0	0	0	0	0	0	0	0	0	0	0	0	0	0	0	0	0	0	0	0	0	0	0	0	0	0	0	0	0	0	0	0	0	0	0	0	0	0	0	0	0	0	0
0	0	0	0	0	0	0	0	0	0	0	0	0	0	0	0	0	0	0	0	0	0	0	0	0	0	0	0	0	0	0	0	0	0	0	0	0	0	0	0	0	0	0	0	0	0	0	0	0	0
0	0	0	0	0	0.000759301	0	0	0	0	0	0	0	0	0	0	0	0	0	0	0	0	0	0	0	0	0	0	0	0	0	0	0	0.03265	0	0	0	0	0	0	0	0	0	0	0	0	0	0	0	0
0	0	0	0	0	0	0	0	0	0	0	0	0	0	0	0	0	0	0	0	0	0	0	0	0	0	0	0	0	0	0	0	0	0	0	0	0	0	0	0	0	0	0	0	0	0	0	0	0	0
0	0	0	0	0	0	0	0	0	0	0	0	0	0	0	0	0	0	0	0.000759301	0	0	0	0	0	0	0	0	0	0	0	0	0	0	0	0	0	0	0	0	0	0	0	0	0	0	0	0	0	0
0	0	0	0	0	0	0	0	0	0	0	0	0	0	0	0	0	0	0	0	0	0	0	0	0	0	0	0	0	0	0	0	0	0.0174639	0	0	0	0	0	0	0	0	0	0	0	0	0	0	0	0
0	0	0	0	0	0	0	0	0	0	0	0	0	0	0	0	0.015186	0	0	0.0022779	0	0	0	0	0.0022779	0	0	0	0	0	0	0	0	0	0	0	0	0	0	0	0	0	0	0	0	0	0	0	0	0
0	0	0	0	0	0	0	0	0	0	0	0	0	0	0	0	0	0	0	0	0	0	0	0	0	0	0	0	0	0	0	0	0	0	0	0	0	0	0	0	0	0	0	0	0	0	0	0	0	0
0	0	0	0	0	0	0	0	0	0	0	0	0	0	0	0	0	0	0	0	0	0	0	0	0	0	0	0	0	0	0	0	0	0	0	0	0	0	0	0	0	0	0	0	0	0	0	0	0	0
0	0	0	0	0	0	0	0	0	0	0	0	0	0	0	0	0.0015186	0	0	0	0	0	0	0	0	0	0	0	0	0	0	0	0.0015186	0.00379651	0	0	0	0	0	0	0	0.0015186	0	0	0	0	0	0	0	0
0	0	0	0.000759301	0	0	0	0	0	0	0	0	0	0	0	0	0	0	0	0	0	0	0	0.00455581	0	0	0	0	0	0	0	0	0	0	0	0	0	0	0	0	0	0	0	0	0	0	0	0	0	0
0	0	0	0	0	0	0	0	0	0	0	0	0	0	0	0	0	0	0	0	0	0	0	0	0	0	0	0	0	0	0	0	0	0	0.000759301	0	0	0	0	0	0	0	0	0	0	0	0	0	0	0
0	0	0	0	0	0	0	0	0	0	0	0	0	0	0	0.022779	0	0	0	0	0	0	0	0	0	0	0	0	0	0	0	0	0	0	0	0	0	0	0	0	0	0.0015186	0	0	0	0	0	0	0	0
0	0	0	0	0	0	0	0	0	0	0	0	0	0	0	0	0.00683371	0	0	0.0022779	0	0	0	0	0	0	0	0	0	0	0	0	0	0	0	0	0	0	0	0	0	0	0	0	0	0	0	0	0	0
0	0	0	0	0	0	0	0	0	0	0	0	0	0	0	0	0	0	0	0	0	0	0	0	0	0	0	0	0	0	0	0	0	0	0	0	0	0	0	0	0	0	0	0	0	0	0	0	0	0
0	0	0	0	0	0	0	0	0	0	0	0	0	0	0	0	0.00379651	0	0	0	0	0	0	0	0	0	0	0	0	0	0	0	0	0	0	0	0	0	0.0015186	0	0	0	0	0	0	0	0	0	0	0
0	0	0	0	0	0	0	0	0	0	0	0	0	0	0	0	0	0	0	0	0	0	0	0	0	0	0	0	0	0	0	0	0	0	0	0	0	0	0	0	0	0	0	0	0	0	0	0	0	0
0	0	0	0	0	0	0	0	0	0	0	0	0	0	0	0	0.0015186	0	0	0	0	0	0	0	0	0	0	0	0	0	0	0	0	0.00531511	0	0	0	0	0	0	0	0	0	0	0	0	0	0	0	0
0	0	0	0	0	0	0	0	0	0	0	0	0	0	0	0	0	0	0	0	0	0	0	0	0	0	0	0	0	0	0	0	0	0	0	0	0	0	0	0	0	0	0	0	0	0	0	0	0	0
0	0	0	0	0	0	0	0	0	0	0	0	0	0	0	0	0	0	0	0	0	0	0	0	0	0	0	0	0	0	0	0	0	0	0	0	0	0	0	0	0	0	0	0	0	0	0	0	0	0
0	0	0	0	0	0	0	0	0	0	0	0	0	0	0	0	0	0	0	0	0	0	0	0	0	0	0	0	0	0	0.00531511	0	0	0	0	0	0	0	0	0	0	0	0	0	0	0	0	0	0	0
0	0	0	0	0	0	0	0	0	0	0	0	0	0	0	0	0	0	0	0	0	0	0	0	0.00607441	0	0	0	0	0	0	0	0	0	0	0	0	0	0.0015186	0	0	0	0	0	0	0	0	0	0	0
0	0	0	0	0	0	0	0	0	0	0	0	0	0	0	0	0	0	0	0	0	0	0	0	0	0	0	0	0	0	0	0	0	0.00683371	0	0	0	0	0	0	0	0	0	0	0	0	0	0	0	0
0	0	0	0	0	0	0	0	0	0	0	0	0	0	0	0	0	0	0	0	0	0	0	0	0	0	0	0	0	0	0	0	0	0	0	0	0	0	0	0	0	0	0	0	0	0	0	0	0	0
0	0	0	0	0	0	0	0	0	0	0	0	0	0	0	0	0	0	0	0	0	0	0	0	0	0	0	0	0	0	0	0	0	0	0	0	0	0	0	0	0	0	0	0	0	0	0	0	0	0
0	0	0	0	0	0	0	0	0	0	0	0	0	0	0	0	0	0	0	0	0	0	0	0	0	0	0	0	0	0	0	0	0	0.00379651	0	0	0	0	0	0	0	0	0	0	0	0	0	0	0	0
0	0	0	0	0	0	0	0	0	0	0	0	0	0	0	0	0	0	0	0	0	0	0	0	0	0	0	0	0	0	0	0	0	0	0	0	0	0	0	0	0	0	0	0	0	0	0	0	0	0
0	0	0	0	0	0	0	0	0	0	0	0	0	0	0	0	0	0	0	0	0	0	0	0	0	0	0	0	0	0	0	0	0	0.00303721	0	0	0	0	0	0	0	0	0	0	0	0	0	0	0	0
0	0	0	0	0	0	0	0	0	0	0	0	0	0	0	0	0	0	0	0	0	0	0	0	0.0015186	0	0	0	0	0	0	0	0	0.0167046	0	0	0	0	0	0	0	0	0	0	0	0	0	0	0	0
0	0	0	0	0	0	0	0	0	0	0	0	0	0	0	0	0	0	0	0	0	0	0	0.00455581	0	0	0	0	0	0	0	0	0	0	0	0	0	0	0	0	0	0	0	0	0	0	0	0	0	0
0	0	0	0	0	0	0	0	0	0	0.0015186	0	0	0	0	0	0	0	0	0	0	0	0	0	0	0	0	0	0	0	0	0	0	0	0	0	0	0	0	0	0	0	0	0	0	0	0	0	0	0
0	0	0	0	0	0	0	0.0174639	0	0	0	0	0	0	0	0	0	0	0	0	0	0	0	0	0	0	0	0	0	0	0	0	0	0	0	0	0	0	0	0	0	0	0	0.000759301	0	0	0	0	0	0
0	0	0	0	0	0	0	0	0	0	0	0	0	0	0	0	0	0	0	0	0	0	0	0	0	0	0	0	0	0	0	0	0	0	0	0	0	0	0	0	0	0	0	0	0	0	0	0	0	0
0	0	0	0	0	0	0	0	0	0	0	0	0	0	0	0	0	0	0	0	0	0	0	0	0	0	0	0.000759301	0	0	0	0	0	0.00455581	0	0	0	0	0.000759301	0	0	0	0	0	0	0	0	0	0	0
0	0	0	0	0	0	0	0	0	0	0	0	0	0	0	0	0	0	0	0	0	0	0.0113895	0.0022779	0	0	0	0	0	0	0	0	0	0	0	0	0	0	0	0	0	0	0	0	0	0	0.00379651	0	0	0
0	0	0	0	0	0	0	0	0	0	0	0	0	0	0	0	0.00607441	0	0	0	0	0	0	0	0	0	0	0	0	0	0	0	0	0.00303721	0	0	0	0	0	0	0	0	0	0	0	0	0	0	0	0
0	0	0	0	0	0	0	0	0	0	0	0	0	0	0	0	0.00303721	0	0	0	0	0	0	0	0	0	0	0	0	0	0.0121488	0	0	0	0	0	0	0	0	0	0	0	0	0	0	0	0	0	0	0
0	0.0015186	0	0	0	0	0	0	0	0	0	0	0	0.00759301	0	0	0.00303721	0	0	0	0	0	0	0	0	0	0	0	0	0	0	0	0	0	0	0	0	0	0	0	0	0.00379651	0	0	0	0	0	0	0	0
0	0	0	0	0	0	0	0	0	0	0	0	0	0	0	0	0.000759301	0	0	0	0	0	0	0	0	0	0	0	0	0	0	0	0	0.00987092	0	0	0	0	0	0	0	0	0	0	0	0	0	0	0	0
0	0	0	0	0	0	0	0	0	0	0	0	0	0	0	0	0	0	0	0	0	0	0	0	0	0.0015186	0	0	0	0	0	0	0	0	0	0	0	0	0	0	0	0	0	0	0	0	0	0	0	0
0	0	0	0	0	0	0	0	0	0	0	0	0	0	0	0	0	0	0	0	0	0	0	0	0	0	0	0	0	0	0	0	0	0.015186	0	0	0	0	0	0	0	0	0	0	0	0	0	0	0	0
0	0	0	0	0	0	0	0	0	0	0	0	0	0	0	0	0	0	0	0	0	0	0	0	0	0	0	0	0	0	0	0	0	0.00683371	0	0	0	0	0	0	0	0	0	0	0	0	0	0	0	0
0	0	0	0	0	0	0	0	0.000759301	0	0	0.00759301	0	0	0.00303721	0	0	0.0022779	0	0	0	0	0	0	0	0	0	0	0	0	0	0	0	0	0	0	0	0	0	0	0	0	0	0	0	0	0	0	0	0
0	0	0	0	0	0	0	0	0	0	0	0	0	0	0	0	0.00607441	0	0	0.0022779	0	0	0	0	0	0	0	0	0	0	0	0	0	0.0022779	0	0	0	0	0	0	0	0	0	0	0	0	0	0	0	0
0	0	0	0	0	0	0	0	0	0	0	0	0	0	0	0	0.00607441	0	0	0	0	0	0	0	0	0.00455581	0	0	0	0	0	0	0	0	0	0	0	0	0	0	0	0	0	0	0	0	0	0	0	0
0	0	0	0	0	0	0	0	0	0	0	0	0	0	0	0	0	0	0	0	0	0	0.0144267	0	0	0	0	0	0	0	0	0	0	0	0	0	0	0	0	0	0	0	0	0	0	0	0	0	0	0
0	0	0	0	0	0	0	0	0	0	0	0	0	0	0	0	0	0	0	0	0	0	0	0	0	0	0	0	0	0	0	0	0	0	0	0	0	0	0	0	0	0	0	0	0	0	0	0	0	0
0	0	0	0	0	0	0	0	0	0	0	0	0	0	0	0	0	0	0	0	0	0	0	0	0	0	0	0	0	0	0	0	0	0	0	0	0	0	0	0	0	0	0	0	0	0	0	0	0	0
0	0	0	0	0	0	0	0	0	0	0	0	0	0	0	0	0	0	0	0	0	0	0	0	0	0.0015186	0	0	0	0	0	0	0.0022779	0.00607441	0	0	0	0	0	0	0	0	0	0	0	0	0	0	0	0
0	0	0	0	0	0	0	0	0	0	0	0	0	0	0	0	0	0	0	0	0	0	0	0	0	0	0	0	0	0	0	0	0	0	0	0	0	0	0	0	0	0	0	0	0	0	0	0	0	0
0	0	0	0	0	0	0	0	0	0	0	0	0	0	0	0	0	0	0	0	0	0	0	0	0	0	0	0	0	0	0	0	0	0.0106302	0	0	0	0	0	0	0	0	0	0	0	0	0	0	0	0
0	0	0	0	0	0	0	0	0	0	0	0	0	0	0	0	0	0	0	0	0	0	0	0	0	0.0022779	0	0	0	0	0	0	0	0	0	0	0	0	0.0015186	0	0	0	0	0	0	0	0	0	0	0
0	0	0	0	0	0	0	0	0	0	0	0	0	0	0	0	0	0	0	0	0	0	0	0	0	0	0	0	0	0	0	0	0	0	0	0	0	0	0	0	0	0	0	0	0	0	0	0	0	0
0	0	0	0	0	0	0	0	0	0	0	0	0	0	0	0	0	0	0	0	0	0	0	0	0	0	0	0	0	0	0	0	0	0	0	0	0	0	0	0	0	0	0	0	0	0	0	0	0	0
0	0	0	0	0	0	0	0	0	0	0	0	0	0	0	0	0	0	0	0	0	0	0	0	0	0	0	0	0	0	0	0	0	0.0106302	0	0	0	0	0	0	0	0	0	0	0	0	0	0	0	0
0	0	0	0	0	0	0	0	0	0	0	0	0	0	0	0	0	0.00531511	0	0	0	0	0	0	0	0	0	0	0	0	0	0	0	0	0	0	0	0	0	0	0	0	0	0	0	0	0	0	0	0
0	0	0	0	0	0	0	0	0	0	0	0	0	0	0	0	0	0	0	0	0	0	0	0	0	0	0	0	0	0	0	0	0	0	0	0	0	0	0	0	0	0	0	0	0	0	0	0	0	0
0	0	0	0	0	0	0	0	0	0	0	0	0	0	0	0	0	0	0	0	0	0	0	0	0	0	0	0	0	0	0	0	0	0	0	0	0	0	0	0	0	0	0	0	0	0	0	0	0	0
0	0	0	0	0	0	0	0	0	0	0	0	0	0	0	0	0	0	0	0	0	0	0	0	0	0	0	0	0	0	0	0	0	0.0022779	0	0	0	0	0	0	0	0	0	0	0	0	0	0	0	0
0	0	0	0	0	0	0	0	0	0	0	0	0	0	0	0	0	0	0	0	0	0	0	0	0.000759301	0	0	0	0	0	0	0	0	0	0	0	0	0	0.0015186	0	0	0	0	0	0	0	0	0	0	0
0	0	0	0	0.0015186	0	0	0	0	0	0	0	0	0	0	0	0	0	0	0	0	0	0	0	0	0	0	0	0	0	0	0	0	0	0	0	0	0	0	0	0	0	0	0	0	0	0.00379651	0	0	0
0	0	0	0	0	0	0	0	0	0	0	0	0	0.00303721	0	0	0	0	0	0	0	0	0	0	0	0	0	0	0	0	0	0	0	0	0	0	0	0	0	0	0	0	0	0	0	0	0	0	0	0
0	0	0	0	0	0	0	0	0	0	0	0	0	0	0	0	0	0	0	0	0	0	0	0	0	0	0	0	0	0	0	0	0	0.00303721	0	0	0	0	0	0	0	0	0	0	0	0	0	0	0	0
0	0	0	0	0	0	0	0	0	0	0	0	0	0	0	0	0	0	0	0	0	0	0	0	0	0	0	0	0	0	0	0	0	0	0	0	0	0	0	0	0	0	0	0	0	0	0	0	0	0
0	0	0	0	0	0	0	0	0	0	0	0	0	0	0	0	0	0	0	0	0	0	0	0	0	0	0	0	0	0	0	0	0	0.00531511	0	0	0	0	0	0	0	0.000759301	0	0	0	0	0	0	0	0
0	0	0	0	0	0	0	0	0	0	0	0	0	0	0	0	0	0	0	0	0	0	0	0	0	0	0	0	0	0	0	0	0	0	0	0	0	0	0	0	0	0	0	0	0	0	0	0	0	0
0	0	0	0	0	0	0	0	0	0	0	0	0	0	0	0	0	0	0	0	0	0	0	0	0	0	0	0	0	0	0	0	0	0	0	0	0	0	0	0	0	0	0	0	0	0	0	0	0	0
0	0	0	0	0	0	0	0	0	0	0	0	0	0	0	0	0	0	0	0	0	0	0	0	0	0	0	0	0	0	0	0	0	0	0	0	0	0	0	0	0	0	0	0	0	0	0	0	0	0
0	0	0	0	0	0	0	0	0	0	0	0	0	0	0	0	0	0	0	0	0	0	0	0	0	0	0	0	0	0	0	0	0	0	0	0	0	0	0	0	0	0	0	0	0	0	0	0	0	0
0	0	0	0	0	0	0	0	0	0	0	0	0	0	0	0	0	0	0	0	0	0	0	0	0	0	0	0	0	0	0	0	0	0.00303721	0	0	0	0	0	0	0	0	0	0	0	0	0	0	0	0
0	0	0	0	0	0	0	0	0	0	0	0	0	0	0	0	0	0	0	0	0	0	0	0	0	0	0	0	0	0	0	0	0	0	0	0	0	0	0	0	0	0	0	0	0	0	0	0	0	0
0	0	0	0	0	0	0	0	0	0	0	0	0	0	0	0	0	0	0	0	0	0	0	0	0	0	0	0	0	0	0	0	0	0	0	0	0	0	0	0	0	0	0	0	0	0	0	0	0	0
0	0	0	0	0.00303721	0	0	0	0	0	0	0	0	0	0	0	0	0	0	0	0	0	0	0	0	0	0	0	0	0	0	0	0	0.0022779	0	0	0	0	0	0	0	0	0	0	0	0	0	0	0	0
0	0	0	0	0	0	0	0	0	0	0	0	0	0	0	0	0	0	0	0	0	0	0	0	0	0	0	0	0	0	0	0	0	0.00759301	0	0	0	0	0	0	0	0	0	0	0	0	0	0	0	0
0	0	0	0	0	0	0	0	0	0	0	0	0	0	0	0	0	0	0	0	0	0	0	0	0	0	0	0	0	0	0	0	0	0	0	0	0	0	0	0	0	0	0	0	0	0	0	0	0	0
0	0	0	0	0	0	0	0	0	0	0	0	0	0	0	0	0	0	0	0	0	0	0	0	0	0	0	0	0	0	0	0	0	0	0	0	0	0	0	0	0	0	0	0	0	0	0	0	0	0
0	0	0	0	0	0	0	0	0.0015186	0	0	0	0	0	0	0	0	0	0	0	0	0	0	0	0	0	0	0.00531511	0	0	0	0	0	0	0	0	0	0	0	0	0	0	0	0	0	0	0	0	0	0
0	0	0	0	0	0	0	0	0	0	0.0015186	0	0	0	0	0	0	0.00455581	0	0	0	0	0	0	0	0	0	0	0	0	0	0	0	0	0	0	0	0	0	0	0	0	0	0	0	0	0	0	0	0
0	0	0	0	0	0	0	0	0	0	0	0	0	0	0	0	0	0	0	0	0	0	0	0	0	0	0	0	0	0	0	0	0	0	0	0	0	0	0	0	0	0	0	0	0	0	0	0	0	0
0	0	0	0	0	0	0	0	0	0	0	0	0	0	0	0	0	0	0	0	0	0	0	0.00455581	0	0	0	0	0	0	0	0	0.0022779	0	0	0	0	0	0	0	0	0	0	0	0	0	0	0	0	0
0	0	0	0	0	0	0	0	0	0	0	0	0	0	0	0	0	0	0	0	0	0	0	0	0	0	0	0	0	0	0	0	0	0	0	0	0	0	0	0	0	0	0	0	0	0	0	0	0	0
0	0	0	0	0	0	0	0	0	0	0	0	0	0	0	0	0	0	0	0	0	0	0	0	0	0	0	0	0	0	0	0	0	0	0	0	0	0	0	0	0	0	0	0	0	0	0	0	0	0
0	0	0	0	0.000759301	0	0	0	0	0	0	0	0	0.00455581	0	0	0	0.0015186	0	0	0	0	0	0	0	0	0	0	0	0	0	0	0	0	0	0	0	0	0	0	0	0	0	0	0	0	0	0	0	0
0	0	0	0	0	0	0	0	0	0	0	0	0	0	0	0	0	0	0	0	0	0	0	0	0	0	0	0	0	0	0	0	0	0.000759301	0	0	0	0	0	0	0	0	0	0	0	0	0	0	0	0
0	0	0	0	0	0	0	0	0	0	0	0	0	0	0	0	0	0	0	0	0	0	0	0	0.0015186	0	0	0	0	0	0	0	0	0	0	0	0	0	0	0	0	0	0	0	0	0	0	0	0	0
0	0	0	0	0	0	0	0	0	0	0	0	0	0	0	0	0	0	0	0.00607441	0	0	0	0	0	0	0	0	0	0	0	0	0	0	0	0	0	0	0	0	0	0	0	0	0	0	0	0	0	0
0	0	0	0	0	0	0	0	0	0	0	0	0	0	0	0	0	0	0	0	0	0	0	0	0	0	0	0	0	0	0	0	0	0	0	0	0	0	0	0	0	0	0	0	0	0	0	0	0	0
0	0	0	0	0	0	0	0	0	0	0	0	0	0	0	0	0	0	0	0	0	0	0	0	0	0	0	0	0	0	0	0	0	0	0	0	0	0	0	0	0	0	0	0	0	0	0	0	0	0
0	0	0	0	0	0	0	0	0	0	0	0	0	0	0	0	0	0	0	0	0	0	0	0	0	0	0	0	0	0	0	0	0	0	0	0	0	0	0	0	0	0	0	0	0	0	0	0	0	0
0	0	0	0	0	0	0	0	0	0	0	0	0	0	0	0	0	0	0	0	0	0	0	0	0	0	0	0	0	0	0	0	0	0.00607441	0	0	0	0	0	0	0	0	0	0	0	0	0	0	0	0
0	0	0	0	0	0	0	0	0	0	0	0	0	0	0	0	0	0	0	0	0	0	0	0	0	0	0	0	0	0	0	0	0	0	0	0	0	0	0	0	0	0	0	0	0	0	0	0	0	0
0	0	0	0	0	0	0	0	0	0	0	0	0	0	0	0	0	0	0	0	0	0	0	0	0	0	0	0	0	0	0	0	0	0.00607441	0	0	0	0	0	0	0	0	0	0	0	0	0	0	0	0
0	0	0	0	0	0	0	0	0	0	0	0	0	0	0	0	0	0	0	0	0	0	0	0	0	0	0	0	0	0	0	0	0	0.00607441	0	0	0	0	0	0	0	0	0	0	0	0	0	0	0	0
0	0	0	0	0	0	0	0	0	0	0	0	0	0	0	0	0	0	0	0	0	0	0	0	0	0	0	0	0	0	0	0	0	0	0	0	0	0	0	0	0	0	0	0	0	0	0	0	0	0
0	0	0	0	0	0	0	0	0	0	0	0	0	0	0	0	0	0	0	0	0	0	0	0	0	0	0	0	0	0	0	0	0	0	0	0	0	0	0	0	0	0	0	0	0	0	0	0	0	0
0	0	0	0	0	0	0	0	0	0	0	0	0	0	0	0	0	0	0	0	0	0	0	0	0	0	0	0	0	0	0.00607441	0	0	0	0	0	0	0	0	0	0	0	0	0	0	0	0	0	0	0
0	0	0	0	0	0	0	0	0	0	0	0	0	0	0	0	0	0	0	0	0	0	0	0	0	0.000759301	0	0	0	0	0	0	0	0.00531511	0	0	0	0	0	0	0	0	0	0	0	0	0	0	0	0
0	0	0	0	0.00379651	0	0	0	0	0	0	0	0	0	0	0	0	0	0	0	0	0	0	0	0	0	0	0	0	0	0	0	0	0	0	0	0	0	0	0	0	0	0	0	0	0	0	0	0	0
0	0	0	0	0	0	0	0	0	0	0	0	0	0	0	0	0.0022779	0	0	0	0	0	0	0	0	0	0	0	0	0	0	0	0	0	0	0	0	0	0	0	0	0	0	0	0	0	0	0	0	0
0	0	0	0	0	0	0	0	0	0	0	0	0	0	0	0	0	0	0	0	0	0	0	0	0	0	0	0	0	0	0	0	0	0.0022779	0	0	0	0	0	0	0	0	0	0	0	0	0	0	0	0
0	0	0	0	0	0	0	0	0	0	0	0	0	0	0	0	0	0	0	0	0	0	0	0	0	0	0	0	0	0	0	0	0	0.00303721	0	0	0	0	0	0	0	0	0	0	0	0	0	0	0	0
0	0	0	0	0	0	0	0	0	0	0	0	0	0	0	0	0.0022779	0	0	0	0	0	0	0	0	0	0	0	0	0	0	0	0	0	0	0	0	0	0	0	0	0	0	0	0	0	0	0	0	0
0	0	0	0	0	0	0	0	0	0	0	0	0	0	0	0	0	0	0	0	0	0	0	0	0	0	0	0	0	0	0	0	0	0	0	0	0	0	0.0022779	0	0	0	0	0	0	0	0	0	0	0
0	0	0	0	0	0	0	0	0	0	0	0	0	0	0	0	0	0	0	0	0	0	0	0	0	0	0	0	0	0	0	0	0	0	0	0	0	0	0	0	0	0	0	0	0	0	0	0	0	0
0	0	0	0	0	0	0	0	0	0	0	0	0	0	0	0	0	0	0	0	0	0	0	0	0	0	0	0	0	0	0	0	0	0	0	0	0	0	0	0	0	0	0	0	0	0	0	0	0	0
0	0	0	0	0	0	0	0	0	0	0	0	0	0	0	0	0	0	0	0	0	0	0	0	0	0	0	0	0	0	0	0	0	0.00303721	0	0	0	0	0	0	0	0	0	0	0	0	0	0	0	0
0	0	0	0	0	0	0	0	0	0	0	0	0	0	0	0	0	0	0	0	0	0	0	0	0	0.000759301	0	0	0	0	0	0	0	0.00379651	0	0	0	0	0	0	0	0	0	0	0	0	0	0	0	0
0	0	0	0	0	0	0	0	0	0	0	0	0	0	0	0	0	0	0	0	0	0	0	0	0	0	0	0	0	0	0	0	0	0	0	0	0	0	0	0	0	0	0	0	0	0	0	0	0	0
0	0	0	0	0	0	0	0	0	0	0	0	0	0	0	0	0	0	0	0	0	0	0	0	0	0	0	0	0	0	0	0	0	0	0	0	0	0	0	0	0	0	0	0	0	0	0	0	0	0
0	0	0	0	0	0	0	0	0	0	0	0	0	0	0	0	0	0	0	0	0	0	0	0	0	0	0	0	0	0	0	0	0	0	0	0	0	0	0	0	0	0	0	0	0	0	0	0	0	0
0	0	0	0	0	0	0	0	0	0	0	0	0	0	0	0	0.00379651	0	0	0	0	0	0	0	0	0	0	0	0	0	0	0	0	0	0	0	0	0	0	0	0	0	0	0	0	0	0	0	0	0
0	0	0	0	0	0	0	0	0	0	0	0	0	0	0	0	0	0	0	0	0	0	0	0	0	0	0	0	0	0	0	0	0	0	0	0	0	0	0.0015186	0	0	0	0	0	0	0	0	0	0	0
0	0	0	0	0	0	0	0	0	0	0	0	0	0	0	0	0	0	0	0	0	0	0	0	0	0	0	0	0	0	0	0	0	0	0	0	0	0	0	0	0	0	0	0	0	0	0	0	0	0
0	0	0	0	0	0	0	0	0	0	0	0	0	0	0	0	0	0	0	0	0	0	0	0	0	0	0	0	0	0	0	0	0	0	0	0	0	0	0	0	0	0	0	0	0	0	0	0	0	0
0	0	0	0	0	0	0	0	0	0	0	0	0	0	0	0	0	0	0	0	0	0	0	0.00379651	0	0	0	0	0	0	0	0	0	0	0	0	0	0	0	0	0	0	0	0	0	0	0	0	0	0
0	0	0	0	0	0	0	0	0	0	0	0	0	0	0	0	0	0	0	0	0	0	0	0.000759301	0	0	0	0	0	0	0	0	0	0	0	0	0	0	0	0	0	0	0	0	0	0	0	0	0	0
0	0	0	0	0	0	0	0	0	0	0.000759301	0	0	0	0	0	0	0	0	0	0	0	0	0	0	0	0	0	0	0	0	0	0	0	0	0	0	0	0	0	0	0.000759301	0	0	0	0	0	0	0	0
0	0	0	0	0	0	0	0	0	0	0	0	0	0	0	0	0	0	0	0	0	0	0	0	0	0	0	0	0	0	0	0	0	0	0	0	0	0	0	0	0	0	0	0	0	0	0	0	0	0
0	0	0	0	0	0	0	0	0	0	0	0	0	0	0	0	0	0	0	0	0	0	0	0	0	0	0	0	0	0	0	0	0	0	0	0	0	0	0	0	0	0	0	0	0	0	0	0	0	0
0	0	0	0	0	0	0	0	0	0	0	0	0	0	0	0	0	0	0	0	0	0	0	0	0	0	0	0	0	0	0	0	0	0	0	0	0	0	0	0	0	0	0	0	0	0	0	0	0	0
0	0	0	0	0	0	0	0	0	0	0	0	0	0	0	0	0	0	0	0	0	0	0	0	0	0	0	0	0	0	0	0	0	0.00379651	0	0	0	0	0	0	0	0	0	0	0	0	0	0	0	0
0	0	0	0	0	0	0	0	0	0	0	0	0	0	0	0	0	0	0	0	0	0	0	0	0	0	0	0	0	0	0	0	0	0	0	0	0	0	0	0	0	0	0	0	0	0	0	0	0	0
0	0	0	0	0	0	0	0	0	0	0	0	0	0	0	0	0	0	0	0	0	0	0	0.00379651	0	0	0	0	0	0	0	0	0	0	0	0	0	0	0	0	0	0	0	0	0	0	0	0	0	0
0	0	0	0	0	0	0	0	0	0	0	0	0	0	0	0	0	0	0	0	0	0	0	0	0	0	0	0	0	0	0	0	0	0	0	0	0	0	0	0	0	0	0	0	0	0	0	0	0	0
0	0	0	0	0	0	0	0	0	0	0	0	0	0	0	0	0	0	0	0	0	0	0	0	0	0	0	0	0	0	0	0	0	0	0	0	0	0	0	0	0	0	0	0	0	0	0	0	0	0
0	0	0	0	0	0	0	0	0	0	0	0	0	0.00303721	0	0	0	0	0	0	0	0	0	0	0	0	0	0	0	0	0	0	0	0	0	0	0	0	0	0	0	0	0	0	0	0	0	0	0	0
0	0	0	0	0	0	0	0	0	0	0	0	0	0	0	0	0	0	0	0	0	0	0	0	0	0	0	0	0	0	0	0	0	0	0	0	0	0	0	0	0	0	0	0	0	0	0	0	0	0
0	0	0	0	0	0	0	0	0	0	0	0	0	0	0	0	0	0	0	0	0	0	0	0	0	0	0	0	0	0	0	0	0	0	0	0	0	0	0	0	0	0	0	0	0	0	0	0	0	0
0	0	0	0	0	0	0	0	0	0	0	0	0	0	0	0	0	0	0	0	0	0	0	0.00303721	0	0	0	0	0	0	0	0	0	0	0	0	0	0	0	0	0	0	0	0	0	0	0	0	0	0
0	0	0	0	0	0	0	0	0	0	0	0	0	0	0	0	0	0	0	0	0	0	0	0	0	0	0	0	0	0	0	0	0	0	0	0	0	0	0	0	0	0	0	0	0	0	0	0	0	0
0	0	0	0	0	0	0	0	0	0	0	0	0	0	0	0	0	0	0	0	0	0	0	0	0	0	0	0	0	0	0	0	0	0	0	0	0	0	0	0	0	0	0	0	0	0	0	0	0	0
0	0	0	0	0	0	0	0	0	0	0	0	0	0	0	0	0	0	0	0	0	0	0	0	0	0	0	0	0	0	0	0	0	0	0	0	0	0	0	0	0	0	0	0	0	0	0	0	0	0
0	0	0	0	0	0	0	0	0	0	0	0	0	0	0	0	0	0	0	0	0	0	0	0	0	0	0	0	0	0	0	0	0	0	0	0	0	0	0	0	0	0	0	0	0	0	0	0	0	0
0	0	0	0	0	0	0	0	0	0	0	0	0	0	0	0	0	0	0	0	0	0	0	0	0	0	0	0	0	0	0	0	0	0	0	0	0	0	0	0	0	0	0	0	0	0	0	0	0	0
0	0	0	0	0	0	0	0	0	0	0	0	0	0	0	0	0	0	0	0	0	0	0	0	0	0	0	0	0	0	0	0	0	0	0	0	0	0	0	0	0	0	0	0	0	0	0	0	0	0
0	0	0	0	0	0	0	0	0	0	0	0	0	0	0	0	0	0	0	0	0	0	0	0	0	0	0	0	0	0	0	0	0	0	0	0	0	0	0	0	0	0	0	0	0	0	0	0	0	0
0	0	0	0	0	0	0	0	0	0	0	0	0	0	0	0	0	0	0	0	0	0	0	0	0	0	0	0	0	0	0	0	0	0	0	0	0	0	0	0	0	0	0	0	0	0	0	0	0	0
0	0	0	0	0	0	0	0	0	0	0	0	0	0	0	0	0	0	0	0	0	0	0	0	0	0	0	0	0	0	0	0	0	0	0	0	0	0	0	0	0	0	0	0	0	0	0	0	0	0
0	0	0	0	0.0022779	0	0	0	0	0	0	0	0	0	0	0	0	0	0	0	0	0	0	0	0	0	0	0	0	0	0	0	0	0	0	0	0	0	0	0	0	0	0	0	0	0	0	0	0	0
0	0	0	0	0	0	0	0	0	0	0	0	0	0	0	0	0	0	0	0	0	0	0	0	0	0	0	0	0	0	0	0	0	0	0	0	0	0	0	0	0	0	0	0	0	0	0	0	0	0
0	0	0	0	0	0	0	0	0	0	0	0	0	0	0	0	0	0	0	0	0	0	0	0	0	0	0	0	0	0	0	0	0	0	0	0	0	0	0	0	0	0	0	0	0	0	0	0	0	0
0	0	0	0	0	0	0	0	0	0	0	0	0	0	0	0	0	0.0022779	0	0	0	0	0	0	0	0	0	0	0	0	0	0	0	0	0	0	0	0	0	0	0	0	0	0	0	0	0	0	0	0
0	0	0	0	0	0	0	0	0	0	0	0	0	0	0	0	0	0	0	0	0	0	0	0	0	0	0	0.0022779	0	0	0	0	0	0	0	0	0	0	0	0	0	0	0	0	0	0	0	0	0	0
0	0	0	0	0	0	0	0	0	0	0	0	0	0	0	0	0	0	0	0	0	0	0	0	0	0	0	0	0	0	0	0	0	0	0	0	0	0	0	0	0	0	0	0	0	0	0	0	0	0
0	0	0	0	0	0	0	0	0	0	0	0	0	0	0	0	0	0	0	0	0	0	0	0	0	0	0	0	0	0	0	0	0	0	0	0	0	0	0	0	0	0	0	0	0	0	0	0	0	0
0	0	0	0	0	0	0	0	0	0	0	0	0	0	0	0	0	0	0	0	0	0	0	0	0	0	0	0	0	0	0	0	0	0	0	0	0	0	0	0	0	0	0	0	0	0	0	0	0	0
0	0	0	0	0	0	0	0	0	0	0	0	0	0	0	0	0	0	0	0	0	0	0	0	0	0.000759301	0	0	0	0	0	0	0	0	0	0	0	0	0	0	0	0	0	0	0	0	0	0	0	0
0	0	0	0	0	0	0	0	0	0	0	0	0	0	0	0	0	0	0	0	0	0	0	0	0	0	0	0	0	0	0	0	0	0	0	0	0	0	0	0	0	0	0	0	0	0	0	0	0	0
0	0	0	0	0	0	0	0	0	0	0	0	0	0	0	0	0	0	0	0	0	0	0	0	0	0	0	0	0	0	0	0	0	0	0	0	0	0	0	0	0	0	0	0	0	0	0	0	0	0
0	0	0	0	0	0	0	0	0	0	0	0	0	0	0	0	0	0	0	0	0	0	0	0	0	0	0	0	0	0	0	0	0	0	0	0	0	0	0	0	0	0	0	0	0	0	0	0	0	0
0	0	0	0	0	0	0	0	0	0	0	0	0	0	0	0	0	0.0015186	0	0	0	0	0	0	0	0	0	0	0	0	0	0	0	0	0	0	0	0	0	0	0	0	0	0	0	0	0	0	0	0
0	0	0	0	0	0	0	0	0	0	0	0	0	0	0	0	0	0	0	0	0	0	0	0	0	0	0	0	0	0	0	0	0	0	0	0	0	0	0	0	0	0	0	0	0	0	0	0	0	0
0	0	0	0	0	0	0	0	0	0	0	0	0	0	0	0	0	0	0	0	0	0	0	0	0	0	0	0	0	0	0	0	0	0	0	0	0	0	0	0	0	0	0	0	0	0	0	0	0	0
0	0	0	0	0	0	0	0	0	0	0	0	0	0	0	0	0	0	0	0	0	0	0	0	0	0	0	0	0	0	0	0	0	0	0	0	0	0	0	0	0	0	0	0	0	0	0	0	0	0
0	0	0	0	0	0	0	0	0	0	0	0	0	0	0	0	0	0	0	0	0	0	0	0	0	0	0	0	0	0	0	0	0	0	0	0	0	0	0	0	0	0	0	0	0	0	0	0	0	0
0	0	0	0	0	0	0	0	0	0	0	0	0	0	0	0	0	0	0	0	0	0	0	0	0	0	0	0	0	0	0	0	0	0	0	0	0	0	0	0	0	0	0	0	0	0	0	0	0	0
0	0	0	0	0	0	0	0	0	0	0	0	0	0	0	0	0	0	0	0	0	0	0	0	0	0	0	0	0	0	0	0	0	0	0	0	0	0	0	0	0	0	0	0	0	0	0	0	0	0
0	0	0	0	0	0	0	0	0	0	0	0	0	0	0	0	0	0	0	0.0015186	0	0	0	0	0	0	0	0	0	0	0	0	0	0	0	0	0	0	0	0	0	0	0	0	0	0	0	0	0	0
0	0	0	0	0	0	0	0	0.0015186	0	0	0	0	0	0	0	0	0	0	0	0	0	0	0	0	0	0	0	0	0	0	0	0	0	0	0	0	0	0	0	0	0	0	0	0	0	0	0	0	0
0	0	0	0	0	0	0	0	0	0	0	0	0	0	0	0	0.0015186	0	0	0	0	0	0	0	0	0	0	0	0	0	0	0	0	0	0	0	0	0	0	0	0	0	0	0	0	0	0	0	0	0
0	0	0	0	0	0	0	0	0	0	0	0	0	0	0	0	0	0	0	0	0	0	0	0	0	0	0	0	0	0	0	0	0	0	0	0	0	0	0	0	0	0	0	0	0	0	0	0	0	0
0	0	0	0	0	0	0	0	0	0	0	0	0	0	0	0	0.000759301	0	0	0	0	0	0	0	0	0	0	0	0	0	0	0	0	0	0	0	0	0	0	0	0	0	0	0	0	0	0	0	0	0
0	0	0	0	0	0	0	0	0	0	0	0	0	0	0	0	0	0	0	0.000759301	0	0	0	0	0	0	0	0	0	0	0	0	0	0	0	0	0	0	0	0	0	0	0	0	0	0	0	0	0	0
0	0	0	0	0	0	0	0	0	0	0	0	0	0	0	0	0	0	0	0	0	0	0	0	0	0	0	0	0	0	0	0	0	0	0	0	0	0	0	0	0	0	0	0	0	0	0	0.000759301	0	0
0	0	0	0	0	0	0	0	0	0	0	0	0	0	0	0	0	0	0	0	0	0	0	0	0	0	0	0	0	0	0	0	0	0	0	0	0	0	0	0	0	0	0	0	0	0	0	0	0	0
0	0	0	0	0	0	0	0	0	0	0	0	0	0	0	0	0	0	0	0	0	0	0	0	0	0	0	0	0	0	0	0	0	0	0	0	0	0	0	0	0	0	0	0	0	0	0	0	0	0
0	0	0	0	0	0	0	0	0	0	0	0	0	0	0	0	0	0	0	0	0	0	0	0.000759301	0	0	0	0	0	0	0	0	0	0	0	0	0	0	0	0	0	0	0	0	0	0	0	0	0	0
0	0	0	0	0	0	0	0	0	0	0	0	0	0	0	0	0	0	0	0	0	0	0	0	0	0	0	0	0	0	0	0	0	0	0	0	0	0	0	0	0	0	0	0	0	0	0	0	0	0
0	0	0	0	0	0	0	0	0	0	0	0	0	0	0	0	0	0	0	0	0	0	0	0	0	0	0	0	0	0	0	0	0	0	0	0	0	0	0	0	0	0	0	0	0	0	0	0	0	0
0	0	0	0	0	0	0	0	0	0	0	0	0	0	0	0	0	0	0	0	0	0	0	0	0	0	0	0	0	0	0	0	0	0	0	0	0	0	0	0	0	0	0	0	0	0	0	0	0	0
0	0	0	0	0	0	0	0	0	0	0	0	0	0	0	0	0	0	0	0	0	0	0	0	0	0	0	0	0	0	0	0	0	0	0	0	0	0	0	0	0	0	0	0	0	0	0	0	0	0
0	0	0	0	0	0	0	0	0	0	0	0	0	0	0	0	0	0	0	0	0	0	0	0	0	0	0	0	0	0	0	0	0	0.000759301	0	0	0	0	0	0	0	0	0	0	0	0	0	0	0	0
0	0	0	0	0	0	0	0	0	0	0	0	0	0	0	0	0	0	0	0	0	0	0	0	0	0	0	0	0	0	0	0	0	0	0	0	0	0	0	0	0	0	0	0	0	0	0	0	0	0
0	0	0	0	0	0	0	0	0.000759301	0	0	0	0	0	0	0	0	0	0	0	0	0	0	0	0	0	0	0	0	0	0	0	0	0	0	0	0	0	0	0	0	0	0	0	0	0	0	0	0	0
0	0	0	0	0	0	0	0	0	0	0	0	0	0	0	0	0	0	0	0	0	0	0	0	0	0	0	0	0	0	0	0	0	0	0	0	0	0	0	0	0	0.000759301	0	0	0	0	0	0	0	0
0	0	0	0	0	0	0	0	0	0	0	0	0	0	0	0	0	0	0	0.000759301	0	0	0	0	0	0	0	0	0	0	0	0	0	0	0	0	0	0	0	0	0	0	0	0	0	0	0	0	0	0
0	0	0	0	0	0	0	0	0	0	0	0	0	0	0	0	0.000759301	0	0	0	0	0	0	0	0	0	0	0	0	0	0	0	0	0	0	0	0	0	0	0	0	0	0	0	0	0	0	0	0	0
0	0	0	0	0	0	0	0	0	0	0	0	0	0	0	0	0	0	0	0	0	0	0	0	0	0	0	0	0	0	0	0	0	0	0	0	0	0	0	0	0	0	0	0	0	0	0	0	0	0
[truncated: 66 more columns]

## Sheet: Table S2
Table S2: Result of the LME testing the effect of treatment, time and temperature (fixed) and colony and tank (random) on the relative abundance of Endozoicomonadaceae for the coral dataset
Analysis of Deviance Table (type III Wald chisquare tests)
	Chisq	Df	Pr(>Chisq)
(Intercept)	8.5583	1	0.00344	**
Time	1.0897	3	0.779554
Treatment	0.8309	1	0.362024
Temperature	0.1679	1	0.682025
Time:Treatment	12.4701	3	0.005935	**
Time:Temperature	1.6234	3	0.654102
Treatment:Temperature	0.3929	1	0.530781
Time:Treatment:Temperature	2.9296	3	0.402614
Pairwise comparisons
					estimate	SE	df	t.ratio	p.value
Control	T0	-	Feces	T0	-0.18939	0.0988	21.3	-1.917	0.555
Control	T0	-	Control	T24	-0.14243	0.0919	80.8	-1.55	0.7778
Control	T0	-	Feces	T24	-0.60639	0.1037	25.2	-5.85	0.0001
Control	T0	-	Control	T48	0.01556	0.0878	85.3	0.177	1
Control	T0	-	Feces	T48	-0.49791	0.0998	22	-4.988	0.0012
Control	T0	-	Control	TF	0.00361	0.0848	82.4	0.043	1
Control	T0	-	Feces	TF	-0.22606	0.0996	22.2	-2.271	0.3512
Feces	T0	-	Control	T24	0.04696	0.1018	23.6	0.461	0.9997
Feces	T0	-	Feces	T24	-0.41701	0.0941	86.3	-4.431	0.0007
Feces	T0	-	Control	T48	0.20494	0.0977	20.8	2.098	0.4477
Feces	T0	-	Feces	T48	-0.30852	0.0897	82	-3.44	0.0197
Feces	T0	-	Control	TF	0.193	0.095	19	2.032	0.4881
Feces	T0	-	Feces	TF	-0.03668	0.0889	83.1	-0.412	0.9999
Control	T24	-	Feces	T24	-0.46396	0.1081	28.5	-4.291	0.004
Control	T24	-	Control	T48	0.15799	0.0917	83.3	1.723	0.6721
Control	T24	-	Feces	T48	-0.35548	0.1037	24.8	-3.429	0.0379
Control	T24	-	Control	TF	0.14604	0.0888	82.6	1.644	0.7224
Control	T24	-	Feces	TF	-0.08363	0.103	24.6	-0.812	0.9908
Feces	T24	-	Control	T48	0.62195	0.1036	25.3	6.004	0.0001
Feces	T24	-	Feces	T48	0.10848	0.0957	81.4	1.133	0.9474
Feces	T24	-	Control	TF	0.61001	0.1011	23.5	6.033	0.0001
Feces	T24	-	Feces	TF	0.38033	0.0958	85.9	3.971	0.0036
Control	T48	-	Feces	T48	-0.51347	0.1003	22	-5.12	0.0009
Control	T48	-	Control	TF	-0.01195	0.0844	82.2	-0.142	1
Control	T48	-	Feces	TF	-0.24162	0.0991	21.8	-2.438	0.2725
Feces	T48	-	Control	TF	0.50152	0.0969	20	5.173	0.001
Feces	T48	-	Feces	TF	0.27185	0.0914	83.8	2.975	0.0709
Control	TF	-	Feces	TF	-0.22967	0.0974	20.4	-2.359	0.3111

## Sheet: Table S3
Table S3. Relative abundance of the most abundant families present in the water samples
T11T24H	T12T0	T12T24	T12T48	T12TF	T1T24H	T1T48	T1TF	T2T0	T2T24H	T2T48H	T2TF	T3T0	T3T24H	T3T48	T3TF	T4T0	T4T24	T4T48H	T4TF	T5T0	T5T24	T5T48	T5TF	T6T0	T6T24H	T6T48	T6TF	TMT0	TMT48	TMTF		Kingdom	Phylum	Class	Order	Family	Moyenne	SD	SE
0.318147	0.0296128	0.0622627	0.0387244	0.0341686	0.116173	0.0455581	0.0394837	0.0417616	0.0835232	0.109339	0.302961	0.0220197	0.0668185	0.0721336	0.0508732	0.109339	0.262718	0.284738	0.379651	0.040243	0.34776	0.607441	0.256644	0.0842825	0.375095	0.309795	0.417616	0.106302	0.343204	0.280182	OTU_3595	Bacteria	Bacteroidetes	Bacteroidia	Flavobacteriales	Cryomorphaceae	0.181889	0.154352	0.0277224
0.00531511	0.170084	0.144267	0.138952	0.145786	0.180714	0.135915	0.118451	0.201974	0.223235	0.187547	0.117692	0.104024	0.146545	0.138193	0.186029	0.144267	0.0774487	0.0774487	0.107062	0.116932	0.0675778	0.022779	0.0501139	0.238421	0.088079	0.0516325	0.0873197	0.0789674	0.0417616	0.0675778	OTU_3379	Bacteria	Bacteroidetes	Bacteroidia	Flavobacteriales	Flavobacteriaceae	0.118133	0.0581699	0.0104476
0.0584662	0.114655	0.104784	0.0182232	0.040243	0.0592255	0.0592255	0.0364465	0.144267	0.123766	0.0736522	0.0539104	0.135915	0.0850418	0.0858011	0.0994685	0.055429	0.0895976	0.0622627	0.0485953	0.078208	0.0288535	0.0167046	0.063022	0.10858	0.0455581	0.0516325	0.0736522	0.0774487	0.0334093	0.0129081	OTU_1592	Bacteria	Cyanobacteria	Oxyphotobacteria	Synechococcales	Cyanobiaceae	0.0689985	0.0343765	0.00617419
0.0728929	0.0903569	0.0751708	0.104024	0.0637813	0.0865604	0.0622627	0.0455581	0.0766894	0.0979499	0.0637813	0.0690964	0.0447988	0.0280942	0.078208	0.149582	0.040243	0.0531511	0.0470767	0.0728929	0.0394837	0.0599848	0	0	0	0.0470767	0.0607441	0.0660592	0.0660592	0.0599848	0.0455581	OTU_2321	Bacteria	Proteobacteria	Alphaproteobacteria	SAR11 clade	Clade I	0.0602297	0.0305779	0.00549195
0.0425209	0.0971906	0.100228	0.0660592	0.0789674	0.0736522	0.0394837	0.0394837	0.0827639	0.0675778	0.0516325	0.0470767	0.100228	0.0933941	0.0622627	0.0683371	0.0873197	0.0812453	0.0470767	0.0501139	0.0265756	0.0242976	0.0144267	0.0372058	0.063022	0.0296128	0.0463174	0.0280942	0.103265	0.0387244	0.0311314	OTU_1724	Bacteria	Proteobacteria	Alphaproteobacteria	Puniceispirillales	SAR116 clade	0.0586867	0.0258491	0.00464264
0.0447988	0.0394837	0.0615034	0.0167046	0.0334093	0.0516325	0.0698557	0.0311314	0.101746	0.0463174	0.0523918	0.0220197	0.0911162	0.0645406	0.0569476	0.0523918	0.0797267	0.128322	0.113136	0.0455581	0.0645406	0.0447988	0.0440395	0.1306	0.0432802	0.0311314	0.0425209	0.0584662	0.0561883	0.0493546	0.0280942	OTU_2413	Bacteria	Proteobacteria	Alphaproteobacteria	Rhodobacterales	Rhodobacteraceae	0.0579274	0.0287147	0.00515731
0.00607441	0.0311314	0.0356872	0.0516325	0.0850418	0.0607441	0.0645406	0.101746	0.0918755	0.0447988	0.0485953	0.078208	0.0645406	0.055429	0.0394837	0.0455581	0.0637813	0.0129081	0.0265756	0.0265756	0.0584662	0.0129081	0.015186	0.0189825	0.0911162	0.015186	0.0144267	0.0250569	0.055429	0.0349279	0.0113895	OTU_4335	Bacteria	Proteobacteria	Gammaproteobacteria	SAR86 clade		0.0447743	0.0268643	0.00482497
0.015186	0.0607441	0.0493546	0.0258162	0.0842825	0.055429	0.0637813	0.0440395	0.0015186	0.0288535	0.0485953	0.0220197	0.0539104	0.0615034	0.03265	0.0569476	0.00455581	0.0121488	0.0121488	0.0250569	0.0197418	0.0410023	0.0015186	0	0.0820046	0.0569476	0.0432802	0.0394837	0.0379651	0.015186	0.0493546	OTU_1182	Archaea	Euryarchaeota	Thermoplasmata	Marine Group II		0.0369363	0.0231784	0.00416297
0.0258162	0.0584662	0.047836	0.0485953	0.0144267	0.0364465	0.040243	0.0372058	0.0417616	0.0318907	0.0189825	0.063022	0.0463174	0.0250569	0.0387244	0.0744115	0.0189825	0.0296128	0.0167046	0.0205011	0.0303721	0.0280942	0	0.055429	0	0.0258162	0.0265756	0.0334093	0.0463174	0.0364465	0.0334093	OTU_451	Bacteria	Actinobacteria	Acidimicrobiia	Actinomarinales	Actinomarinaceae	0.0338991	0.0166868	0.00299705
0.0372058	0.00303721	0	0.0334093	0.0258162	0.0167046	0.0311314	0.0220197	0.00455581	0.0197418	0.0106302	0.0106302	0.0136674	0.0121488	0.0250569	0.00683371	0.00835232	0.0106302	0.0136674	0.015186	0.0303721	0.0971906	0.168565	0.138193	0.0447988	0.0736522	0.0394837	0.0235383	0.0303721	0.0250569	0.0189825	OTU_4137	Bacteria	Proteobacteria	Gammaproteobacteria	Alteromonadales	Alteromonadaceae	0.032601	0.0380974	0.0068425
0.0258162	0.03265	0.0463174	0.0250569	0.0432802	0.00987092	0.0129081	0.0121488	0.0136674	0.022779	0.0220197	0.03265	0.0334093	0.0212604	0.0379651	0.0182232	0.0493546	0.0235383	0.0136674	0.0455581	0.0463174	0	0.00531511	0.0197418	0.0349279	0.015186	0.0410023	0.0296128	0.0250569	0.0303721	0.00835232	OTU_2140	Bacteria	Proteobacteria	Alphaproteobacteria	Rhodospirillales	AEGEAN-169 marine group	0.0257428	0.0132785	0.00238489
0.0136674	0.0318907	0.0167046	0	0.0189825	0.0356872	0.00987092	0.0288535	0.0318907	0.015186	0.0113895	0.0736522	0.040243	0.0242976	0.022779	0.0189825	0.00303721	0.00911162	0	0.0121488	0.00531511	0.0022779	0	0.00759301	0.0197418	0.00607441	0.00835232	0.00911162	0.0197418	0.00531511	0.00455581	OTU_4384	Bacteria	Proteobacteria	Gammaproteobacteria	Cellvibrionales	Halieaceae	0.0163372	0.0152893	0.00274604
0.00835232	0.0182232	0.0273349	0.0341686	0.0106302	0.0296128	0.0212604	0.0425209	0.0129081	0	0.0144267	0.0129081	0.0182232	0	0.0167046	0.0311314	0.00455581	0	0.00835232	0.0136674	0.00607441	0.022779	0.00987092	0.0258162	0	0.0159453	0.0113895	0.0113895	0.0167046	0.0106302	0.0121488	OTU_2357	Bacteria	Proteobacteria	Alphaproteobacteria	SAR11 clade	Clade II	0.0150881	0.0104584	0.00187839
0.0250569	0.0205011	0.0129081	0	0.00379651	0.0159453	0	0	0.00683371	0	0.0159453	0	0	0.0250569	0.00835232	0.00683371	0.015186	0.0296128	0.0167046	0.00911162	0.0113895	0.0318907	0.0220197	0.0645406	0.00987092	0.040243	0.0334093	0.00683371	0.0136674	0.0106302	0.00607441	OTU_5445	Bacteria	Proteobacteria	Gammaproteobacteria	Oceanospirillales	Litoricolaceae	0.0149166	0.0142761	0.00256407
0.0212604	0.0106302	0.0250569	0.0334093	0	0.00303721	0.055429	0	0	0.0121488	0.0159453	0	0.0106302	0.00683371	0.0265756	0	0.0106302	0.0121488	0.0197418	0	0.015186	0.0129081	0.0379651	0	0	0.0242976	0.0129081	0	0.00759301	0.0242976	0.000759301	OTU_4660	Bacteria	Proteobacteria	Gammaproteobacteria	Alteromonadales	Pseudoalteromonadaceae	0.0128836	0.0134255	0.00241129
0.0174639	0.0106302	0.0174639	0.0121488	0.0197418	0.0121488	0.00531511	0	0.0242976	0.0167046	0.00835232	0.0106302	0.0220197	0.0159453	0.0106302	0.00911162	0	0.0197418	0.015186	0	0.0144267	0.00759301	0.000759301	0.00683371	0.0129081	0.00607441	0.0159453	0.0144267	0.022779	0.0174639	0.0182232	OTU_4743	Bacteria	Proteobacteria	Gammaproteobacteria	Betaproteobacteriales	Methylophilaceae	0.0124183	0.00682682	0.00122613
0.00531511	0.00531511	0.0174639	0.0129081	0.0189825	0.0121488	0.0189825	0.0273349	0.0136674	0.022779	0.0106302	0	0.0121488	0.00987092	0.0129081	0.0129081	0.022779	0.00379651	0.00379651	0.00455581	0.0220197	0.00683371	0	0.0022779	0.0280942	0.015186	0.0136674	0.00911162	0.00759301	0.00987092	0.00911162	OTU_1656	Bacteria	Marinimicrobia (SAR406 clade)	Marinimicrobia bacterium SCGC AAA160-I06	Marinimicrobia bacterium SCGC AAA160-I06	Marinimicrobia bacterium SCGC AAA160-I06	0.0120019	0.00754584	0.00135527
0.0136674	0.00607441	0.00835232	0.0113895	0.0022779	0.00303721	0.00607441	0.0106302	0.0167046	0.00379651	0.0205011	0.000759301	0.00607441	0.0022779	0.015186	0.00379651	0.0144267	0.0174639	0.0167046	0.00455581	0.00303721	0.00303721	0.00835232	0.00759301	0.000759301	0.00531511	0.0121488	0	0.00835232	0.0189825	0.0189825	OTU_5181	Bacteria	Proteobacteria	Gammaproteobacteria			0.00871972	0.00621166	0.00111565
0.0174639	0.00379651	0.0121488	0.0113895	0.0258162	0.0015186	0.0121488	0.0273349	0.00607441	0.0136674	0.0129081	0.00531511	0.000759301	0.00531511	0.0113895	0.00531511	0	0.00683371	0.00379651	0.0022779	0.0189825	0.00987092	0.0015186	0.00683371	0	0.00835232	0.00607441	0.00455581	0.00303721	0.00303721	0.0174639	OTU_3769	Bacteria	Bacteroidetes	Bacteroidia	Chitinophagales	Saprospiraceae	0.00854826	0.00712819	0.00128026
0.00379651	0.015186	0.00379651	0.0220197	0	0.000759301	0.0334093	0	0	0.00303721	0.00835232	0	0.0121488	0.00987092	0.0015186	0	0	0	0.00835232	0	0.0220197	0.00987092	0	0	0.0106302	0.00911162	0.0182232	0	0.0129081	0.0113895	0.00303721	OTU_5373	Bacteria	Proteobacteria	Gammaproteobacteria	Oceanospirillales	Saccharospirillaceae	0.00707865	0.00840596	0.00150975
0.0106302	0.0106302	0.00303721	0.0364465	0	0.00379651	0.00987092	0	0	0	0	0	0.0022779	0.000759301	0.00607441	0	0.00987092	0	0	0	0.0235383	0.0159453	0	0	0.0645406	0.00379651	0	0	0.00835232	0	0	OTU_4579	Bacteria	Proteobacteria	Gammaproteobacteria	Vibrionales	Vibrionaceae	0.00676023	0.0134867	0.00242229
0.00455581	0.00379651	0.0015186	0	0	0.00379651	0.00455581	0.015186	0.00911162	0.0136674	0.0235383	0	0.015186	0.0121488	0.00303721	0	0.00759301	0.0113895	0.0113895	0	0.0174639	0.00607441	0	0	0.0121488	0.00683371	0.00303721	0.000759301	0	0	0.00303721	OTU_3620	Bacteria	Bacteroidetes	Bacteroidia	Flavobacteriales	NS9 marine group	0.0061234	0.00638878	0.00114746
0	0.00379651	0	0.00531511	0.00455581	0.0113895	0.00455581	0.0015186	0.015186	0.00531511	0.0022779	0.00911162	0.00683371	0	0.0129081	0.00455581	0.0212604	0.00531511	0.00683371	0.00759301	0.00683371	0	0	0.00379651	0.00835232	0	0.00607441	0.0022779	0	0.00455581	0.00379651	OTU_4260	Bacteria	Proteobacteria	Gammaproteobacteria	Oceanospirillales	Pseudohongiellaceae	0.00529062	0.00490708	0.000881338
0.00531511	0.00835232	0.00607441	0	0	0.0174639	0.00835232	0.0113895	0	0	0.0113895	0.0015186	0.0136674	0.00531511	0.00835232	0.00683371	0.00759301	0.00379651	0	0	0.00607441	0	0	0.0015186	0	0.00531511	0.0015186	0	0	0.00379651	0.0136674	OTU_1202	Archaea	Euryarchaeota	Thermoplasmata	Marine Group II	uncultured marine euryarchaeote DH148-W1	0.00475176	0.00498666	0.000895631
0	0.00607441	0.00607441	0.00379651	0.0159453	0.00607441	0.00379651	0	0	0.00835232	0.00607441	0	0.00303721	0.00683371	0.00379651	0.00531511	0.0212604	0.00835232	0.0022779	0	0.00379651	0.00379651	0.0015186	0.00379651	0	0.00455581	0.00683371	0.0015186	0.00683371	0.0022779	0.00303721	OTU_5113	Bacteria	Proteobacteria	Gammaproteobacteria	Ectothiorhodospirales	Ectothiorhodospiraceae	0.00467828	0.00456043	0.000819078
0.00303721	0	0	0	0.0022779	0	0.000759301	0.0485953	0	0.000759301	0	0.00379651	0.0022779	0.00911162	0.0129081	0.0106302	0	0.00379651	0.0015186	0.0015186	0.00303721	0.000759301	0	0	0	0	0.00379651	0.0121488	0.0015186	0.0015186	0.0205011	OTU_4061	Bacteria	Proteobacteria	Deltaproteobacteria	Oligoflexales	Oligoflexaceae	0.00465378	0.00949328	0.00170504
0.0022779	0.00303721	0.0022779	0.0136674	0	0.0015186	0.0015186	0.0174639	0.0015186	0.000759301	0.00379651	0.000759301	0.00607441	0.0129081	0.00911162	0.0022779	0	0.000759301	0.0022779	0.0015186	0.0174639	0.0015186	0	0.00911162	0	0	0.00607441	0	0.000759301	0.00531511	0.0159453	OTU_4019	Bacteria	Proteobacteria	Deltaproteobacteria	Bdellovibrionales	Bdellovibrionaceae	0.00450682	0.00552062	0.000991532
0.00455581	0.0015186	0.00379651	0.00379651	0	0	0.00379651	0	0.00607441	0	0.00531511	0.0235383	0.0015186	0.00759301	0.00455581	0.00607441	0	0	0	0.0022779	0.00455581	0.0015186	0	0.0182232	0	0	0.0182232	0.0205011	0	0.0015186	0	OTU_1520	Bacteria	Patescibacteria	Microgenomatia	Candidatus Woesebacteria		0.00448233	0.00657093	0.00118017
0.0136674	0.000759301	0.00303721	0.0144267	0.00987092	0.00379651	0.00531511	0	0.0015186	0	0.00303721	0.000759301	0.0022779	0.00379651	0.00303721	0	0	0.00303721	0.0106302	0.00303721	0.00379651	0.0015186	0	0.0022779	0	0	0.00531511	0	0.00379651	0.00455581	0.0159453	OTU_2634	Bacteria	Proteobacteria	Deltaproteobacteria	Bdellovibrionales	Bacteriovoracaceae	0.00384549	0.00446607	0.000802129
0.000759301	0.00683371	0.00379651	0.00455581	0.0167046	0.000759301	0.0022779	0.00835232	0.0022779	0.0015186	0.0015186	0	0.0129081	0.00455581	0.00683371	0.000759301	0	0.00379651	0.00303721	0.000759301	0.00911162	0.0015186	0	0.0015186	0	0.0015186	0.00379651	0.000759301	0.0015186	0.00835232	0.00911162	OTU_973	Bacteria	Planctomycetes	Planctomycetacia	Pirellulales	Pirellulaceae	0.00384549	0.00411209	0.000738554
0.00531511	0.00379651	0.00455581	0.00607441	0.000759301	0	0.00607441	0.00455581	0	0	0.0022779	0.000759301	0.00987092	0.00911162	0.00455581	0	0	0	0.00303721	0.0015186	0.0265756	0.00987092	0	0	0	0.000759301	0	0	0.0022779	0.00683371	0.00607441	OTU_5400	Bacteria	Proteobacteria	Gammaproteobacteria	Cellvibrionales	Cellvibrionaceae	0.00369853	0.00531056	0.000953805
0.0022779	0.00303721	0.00911162	0	0.0106302	0.00455581	0.00455581	0.00683371	0	0.00531511	0.00303721	0.00379651	0.00455581	0.00455581	0.00759301	0.0015186	0	0.0022779	0	0.00379651	0	0	0.00303721	0.00683371	0.00607441	0	0	0.0022779	0.00911162	0.00379651	0.00379651	OTU_2273	Bacteria	Proteobacteria	Alphaproteobacteria	SAR11 clade	Clade IV	0.00362505	0.00302268	0.000542889
0.0167046	0	0.0015186	0	0	0.00911162	0.00531511	0	0	0	0.000759301	0	0	0	0.00987092	0	0	0.000759301	0.00911162	0.00303721	0	0.00835232	0.00531511	0.0022779	0	0.00835232	0.0106302	0.0015186	0.0022779	0.00455581	0.0106302	OTU_2172	Bacteria	Proteobacteria	Alphaproteobacteria	Caulobacterales	Hyphomonadaceae	0.00355157	0.00454477	0.000816265
0.0303721	0	0.00987092	0	0.0106302	0	0	0	0	0	0.00303721	0	0	0.0015186	0.000759301	0	0	0	0.00683371	0	0.00607441	0.00455581	0.0015186	0	0	0.0022779	0	0	0.00455581	0.0113895	0	OTU_4839	Bacteria	Proteobacteria	Gammaproteobacteria	Oceanospirillales	Nitrincolaceae	0.00301271	0.00612634	0.00110032
0	0.00455581	0.00303721	0.00835232	0.0106302	0.00379651	0.00607441	0	0.00531511	0	0.00303721	0	0.0022779	0.00683371	0.0015186	0	0.00987092	0	0.0022779	0.00531511	0	0.00379651	0	0.00531511	0	0.000759301	0.00607441	0.000759301	0	0.000759301	0	OTU_475	Bacteria	Actinobacteria	Acidimicrobiia	Microtrichales	Microtrichaceae	0.00291474	0.00318603	0.000572228
0.00911162	0.00911162	0.00379651	0	0	0.0022779	0	0	0.00759301	0.0022779	0	0.00531511	0.00683371	0.00531511	0.00531511	0.0022779	0	0.00379651	0.00379651	0.000759301	0	0.0022779	0.00303721	0	0.00531511	0	0	0	0.00379651	0	0	OTU_4282	Bacteria	Proteobacteria	Gammaproteobacteria	OM182 clade	uncultured bacterium	0.00264531	0.00291365	0.000523308
0.00303721	0.000759301	0	0	0	0.000759301	0.00455581	0.00531511	0.00379651	0.00531511	0.00531511	0.00303721	0	0.0015186	0.00455581	0	0.0015186	0.00455581	0.0136674	0	0	0.00455581	0	0	0	0.00379651	0.0015186	0	0	0.0022779	0.00987092	OTU_900	Bacteria	Planctomycetes	Planctomycetacia	Planctomycetales	Rubinisphaeraceae	0.00257183	0.00320156	0.000575017
0	0.0015186	0	0.00455581	0.0136674	0	0.00379651	0.00987092	0	0.00683371	0.00683371	0	0.000759301	0.0015186	0.00455581	0.0022779	0	0	0.00455581	0	0.0113895	0	0	0	0	0	0	0	0.000759301	0	0.00531511	OTU_3112	Bacteria	Bacteroidetes	Sphingobacteriia	Sphingobacteriales	Flammeovirgaceae	0.00252284	0.00376799	0.000676751
0.00759301	0.00835232	0	0	0	0.00379651	0.00455581	0	0.00607441	0	0	0	0.00759301	0	0	0.00759301	0	0.00455581	0	0	0	0	0.0015186	0	0	0.00531511	0	0	0.00987092	0	0	OTU_1226	Archaea	Euryarchaeota	Thermoplasmata	Marine Group II	marine metagenome	0.00215544	0.00326351	0.000586143
0.000759301	0.0015186	0	0	0	0	0.0220197	0	0	0	0.0022779	0	0	0	0	0	0	0.0015186	0	0.000759301	0.0106302	0	0	0.00835232	0	0	0.0022779	0.000759301	0.00531511	0	0.00531511	OTU_5263	Bacteria	Proteobacteria	Gammaproteobacteria	Oceanospirillales	Oleiphilaceae	0.00198398	0.00454177	0.000815726
0.0022779	0.0015186	0.0022779	0.00683371	0	0.00303721	0.00455581	0	0	0.00303721	0.0022779	0	0.000759301	0.0015186	0.000759301	0	0	0	0.00379651	0	0.00303721	0.00987092	0	0	0	0.00455581	0.00379651	0	0.00683371	0	0	OTU_5328	Bacteria	Proteobacteria	Gammaproteobacteria	Alteromonadales	Colwelliaceae	0.00195949	0.00252422	0.000453363
0.00303721	0.000759301	0	0	0	0	0.0015186	0	0.0015186	0.00455581	0.00759301	0	0.00455581	0.00455581	0.00759301	0.000759301	0	0.00607441	0.00303721	0.000759301	0	0.000759301	0	0	0	0	0	0	0.00911162	0.0015186	0	OTU_1473	Bacteria	Patescibacteria	ABY1	Candidatus Magasanikbacteria	uncultured bacterium	0.00186151	0.0026941	0.000483875
0	0.000759301	0.00911162	0	0.00987092	0.00303721	0.00303721	0	0.000759301	0	0.000759301	0	0	0	0.00531511	0	0	0.0022779	0.0015186	0	0	0.0015186	0	0.00683371	0	0	0	0.00379651	0.0015186	0	0.00683371	OTU_3011	Bacteria	Bacteroidetes	Bacteroidia	Cytophagales	Amoebophilaceae	0.00183702	0.00285302	0.000512418
0	0	0	0.00531511	0	0	0	0	0	0.0022779	0.000759301	0	0	0	0.00379651	0.0303721	0	0	0.00303721	0	0.00379651	0	0	0	0.0022779	0	0.000759301	0.0015186	0	0	0.00303721	OTU_5054	Bacteria	Proteobacteria	Gammaproteobacteria	Francisellales	Francisellaceae	0.00183702	0.00549913	0.000987672
0	0.00607441	0	0.0144267	0.00607441	0.00303721	0.00607441	0	0	0	0.00531511	0	0.00531511	0.00455581	0	0.000759301	0	0	0	0	0	0	0	0	0	0	0	0	0	0.0022779	0	OTU_3148	Bacteria	Bacteroidetes	Bacteroidia	Flavobacteriales	NS7 marine group	0.00173905	0.00325228	0.000584126
0	0.00303721	0	0	0	0.0015186	0	0	0.00759301	0	0	0	0	0.00379651	0.0022779	0	0.0167046	0	0	0	0	0.0015186	0	0	0.015186	0	0.000759301	0	0	0	0	OTU_2885	Bacteria	Proteobacteria	Deltaproteobacteria	Myxococcales	BIrii41	0.00169006	0.00413435	0.000742551
0	0	0	0.0220197	0	0	0	0	0	0	0.00987092	0	0	0	0.00607441	0	0	0	0	0	0.00835232	0	0	0	0	0	0	0	0	0	0.00531511	OTU_1238	Archaea	Euryarchaeota	Thermoplasmata	Marine Group II	uncultured bacterium	0.00166556	0.004587	0.000823849
0	0	0	0	0.0022779	0.00379651	0	0	0	0	0.00303721	0	0	0.0022779	0.0022779	0.0015186	0.0205011	0	0.00835232	0.00379651	0	0	0	0	0	0	0.0015186	0	0	0.000759301	0.000759301	OTU_81	Bacteria	Margulisbacteria	uncultured bacterium	uncultured bacterium	uncultured bacterium	0.00164107	0.00394104	0.000707832
0	0.000759301	0	0	0.00303721	0.000759301	0	0	0	0	0	0	0.00303721	0.0015186	0.0022779	0.0015186	0	0.00303721	0.000759301	0.00683371	0	0.000759301	0	0.00303721	0	0	0	0	0.00303721	0.00835232	0.00683371	OTU_2082	Bacteria	Proteobacteria	Alphaproteobacteria	Micavibrionales	Micavibrionaceae	0.00146962	0.00226891	0.000407507
0	0	0.000759301	0.000759301	0	0	0.0022779	0.0022779	0	0	0.0015186	0	0.0015186	0	0.00379651	0	0.00455581	0.0022779	0.00607441	0	0	0.000759301	0	0	0	0.0015186	0.00379651	0	0.0022779	0	0.0113895	OTU_2051	Bacteria	Proteobacteria	Alphaproteobacteria			0.00146962	0.0024403	0.000438292
0	0	0	0.0113895	0.00379651	0.000759301	0.000759301	0.0113895	0.0015186	0	0	0.000759301	0	0.00607441	0	0.0022779	0	0	0.000759301	0.0015186	0	0	0	0	0	0	0	0.00379651	0	0	0	OTU_664	Bacteria	Verrucomicrobia	Verrucomicrobiae	Verrucomicrobiales	Rubritaleaceae	0.00144512	0.00301405	0.00054134
0.00759301	0	0.000759301	0	0.00379651	0	0	0.00531511	0	0.000759301	0.00303721	0	0	0	0	0	0	0.000759301	0	0	0.00303721	0.00683371	0	0	0	0	0.00455581	0	0.00455581	0.000759301	0	OTU_1156	Archaea	Nanoarchaeaeota	Woesearchaeia	uncultured archaeon	uncultured archaeon	0.00134715	0.0022585	0.000405638
0	0.000759301	0.00759301	0.0015186	0	0	0.00303721	0	0	0.0015186	0.0022779	0.00531511	0.0022779	0.0015186	0.0015186	0	0	0	0	0.00303721	0	0	0	0	0	0	0.000759301	0	0	0.00759301	0.00303721	OTU_602	Bacteria	Verrucomicrobia	Verrucomicrobiae	Verrucomicrobiales	DEV007	0.00134715	0.00212704	0.000382027
0	0	0	0	0.00303721	0	0.00759301	0.0015186	0	0	0	0	0	0	0.00607441	0.0015186	0	0.0022779	0	0	0.00379651	0.00759301	0	0	0	0.00303721	0	0	0	0.0022779	0.000759301	OTU_5289	Bacteria	Proteobacteria	Gammaproteobacteria	Oceanospirillales	Halomonadaceae	0.00127367	0.00223865	0.000402073
0.0015186	0.000759301	0	0	0.00911162	0.0015186	0	0.00455581	0	0.0015186	0.00379651	0	0	0.0022779	0.000759301	0.000759301	0	0.0022779	0.0015186	0	0	0	0	0	0	0	0	0	0.0022779	0.00607441	0	OTU_1158	Archaea	Nanoarchaeaeota	Woesearchaeia			0.00124917	0.00210742	0.000378503
0	0.000759301	0.0015186	0.0159453	0.00683371	0.0022779	0	0	0	0	0.00379651	0	0.0022779	0	0	0	0	0	0	0	0	0	0	0	0	0	0	0	0	0.0015186	0.0015186	OTU_3159	Bacteria	Bacteroidetes	Bacteroidia	Flavobacteriales	Crocinitomicaceae	0.00117569	0.00311121	0.00055879
0	0.0022779	0.000759301	0	0	0	0.00379651	0.00303721	0	0	0.000759301	0	0	0	0.0015186	0.000759301	0.00987092	0.00303721	0	0.0015186	0	0	0	0	0	0	0	0	0	0.0015186	0.00759301	OTU_1175	Archaea	Thaumarchaeota	Nitrososphaeria	Nitrosopumilales	Nitrosopumilaceae	0.00117569	0.00230173	0.000413403
0	0	0.0015186	0.0113895	0	0.0022779	0.000759301	0.0167046	0	0	0	0	0	0	0	0.00303721	0	0	0	0	0	0	0	0	0	0	0	0	0	0	0	OTU_3122	Bacteria	Bacteroidetes	Bacteroidia	Chitinophagales	37-13	0.0011512	0.00358227	0.000643394
0.0015186	0.000759301	0	0	0	0	0.000759301	0.00607441	0	0.0022779	0	0	0.000759301	0.0022779	0	0	0	0.0022779	0.00379651	0.00455581	0	0	0	0	0	0	0	0	0.00303721	0.00379651	0.0015186	OTU_814	Bacteria	Planctomycetes	Phycisphaerae	Phycisphaerales	Phycisphaeraceae	0.00107772	0.00164932	0.000296227
0	0.00455581	0	0	0	0	0.000759301	0.00531511	0	0.00303721	0.000759301	0	0	0.00303721	0.000759301	0	0	0	0	0	0.00759301	0.00303721	0	0	0	0	0	0	0	0	0.00379651	OTU_4345	Bacteria	Proteobacteria	Gammaproteobacteria	SAR86 clade	uncultured bacterium	0.00105322	0.00196714	0.000353308
0.0022779	0	0	0.00835232	0	0	0.00607441	0	0	0	0	0	0.00379651	0	0.000759301	0	0	0	0	0	0.0106302	0	0	0	0	0	0	0	0	0	0	OTU_5241	Bacteria	Proteobacteria	Gammaproteobacteria	Alteromonadales	Marinobacteraceae	0.00102873	0.002627	0.000471822
0.0022779	0	0	0	0.00683371	0	0	0	0.00379651	0	0.0022779	0	0.0022779	0.000759301	0	0	0	0	0	0	0	0	0	0	0	0	0.0015186	0.00455581	0	0.000759301	0.00607441	OTU_2105	Bacteria	Proteobacteria	Alphaproteobacteria	Micavibrionales	uncultured	0.00100424	0.00188441	0.000338449
0.00379651	0.0022779	0.00303721	0	0	0.00379651	0.00379651	0.0015186	0	0.00303721	0.000759301	0	0.0015186	0	0	0.00303721	0	0	0	0	0.000759301	0	0	0	0	0	0	0.0015186	0	0.000759301	0.0015186	OTU_5085	Bacteria	Proteobacteria	Gammaproteobacteria	Thiotrichales	Thiotrichaceae	0.00100424	0.00136375	0.000244936
0	0.00759301	0.00379651	0	0.000759301	0.0015186	0	0	0	0	0.000759301	0.000759301	0	0.00607441	0.000759301	0.000759301	0	0	0	0	0.0015186	0	0	0	0.0022779	0	0	0.000759301	0.0022779	0.000759301	0	OTU_575	Bacteria	Verrucomicrobia	Verrucomicrobiae	Arctic97B-4 marine group	metagenome	0.000979744	0.00180956	0.000325006
0	0.0022779	0.000759301	0	0	0.0015186	0.00531511	0.00303721	0	0.0015186	0	0	0	0.0015186	0.000759301	0	0	0	0	0.0015186	0.00455581	0.000759301	0	0.000759301	0	0.000759301	0.0015186	0	0	0.0022779	0	OTU_3914	Bacteria	Bacteroidetes	Bacteroidia			0.000930757	0.00136828	0.000245751
0	0	0	0	0	0	0.000759301	0	0	0	0.00303721	0	0	0	0.0022779	0	0	0	0	0	0.0189825	0.000759301	0	0	0	0	0	0	0.0015186	0	0	OTU_3893	Bacteria	Bacteroidetes	Bacteroidia	Cytophagales	Flammeovirgaceae	0.000881769	0.00343563	0.000617057
0.00607441	0	0.00531511	0	0	0	0	0	0	0.00303721	0	0	0	0.00379651	0	0	0	0	0.0015186	0	0	0.00379651	0	0	0	0	0.0022779	0	0	0.0015186	0	OTU_1367	Bacteria	Epsilonbacteraeota	Campylobacteria	Campylobacterales	Arcobacteraceae	0.000881769	0.00172142	0.000309176
0	0	0	0.0129081	0	0	0	0	0	0	0	0	0	0	0.0015186	0	0	0.000759301	0.00379651	0	0.00531511	0	0	0	0	0	0	0	0.0015186	0.0015186	0	OTU_1418	Bacteria	Patescibacteria	Gracilibacteria	Candidatus Peregrinibacteria	uncultured bacterium	0.000881769	0.00253427	0.000455168
0.000759301	0	0	0.00455581	0.0015186	0	0	0.00759301	0	0	0	0	0	0	0.0015186	0	0	0	0	0.00455581	0	0	0	0	0	0	0	0	0.000759301	0	0.00531511	OTU_721	Bacteria	Planctomycetes	OM190			0.000857276	0.00191831	0.000344539
0.0022779	0.00303721	0	0	0	0	0.00379651	0	0	0	0	0	0	0.00303721	0.000759301	0	0	0	0	0	0.00835232	0.0015186	0	0	0.0015186	0	0.0022779	0	0	0	0	OTU_1430	Bacteria	Patescibacteria	Gracilibacteria	JGI 0000069-P22	bioreactor metagenome	0.000857276	0.00178333	0.000320295
0	0	0	0	0	0.0015186	0	0.00455581	0	0	0.0015186	0	0	0.00531511	0	0	0	0	0.000759301	0.000759301	0.00303721	0	0	0	0	0.000759301	0.0022779	0.000759301	0.0015186	0.000759301	0.0022779	OTU_1113	Bacteria	Proteobacteria				0.000832782	0.00137732	0.000247373
0	0	0	0	0	0	0	0	0	0	0	0	0	0	0.0015186	0	0	0.0015186	0	0	0.00759301	0	0	0	0.00835232	0.000759301	0	0	0.00607441	0	0	OTU_4961	Bacteria	Proteobacteria	Gammaproteobacteria	Oceanospirillales	Kangiellaceae	0.000832782	0.00222113	0.000398927
0	0.000759301	0	0	0.00455581	0.00911162	0	0	0	0.0022779	0	0	0	0.000759301	0	0	0	0	0	0	0.000759301	0.00379651	0	0	0	0	0	0	0.00379651	0	0	OTU_5318	Bacteria	Proteobacteria	Gammaproteobacteria	Oceanospirillales		0.000832782	0.00198346	0.000356239
0.00455581	0	0	0	0	0	0	0.00379651	0	0.0015186	0.000759301	0	0	0	0	0	0	0.000759301	0.000759301	0	0	0.0022779	0	0	0	0.000759301	0	0	0.0015186	0.00607441	0.00303721	OTU_150	Bacteria	Lentisphaerae	Lentisphaeria	Lentisphaerales	Lentisphaeraceae	0.000832782	0.00154812	0.00027805
0	0	0	0	0.000759301	0	0.000759301	0	0	0	0	0	0	0	0	0	0	0	0	0	0	0.000759301	0	0.0129081	0	0.0015186	0.0015186	0	0.00303721	0	0.00303721	OTU_1143	Archaea	Nanoarchaeaeota	Woesearchaeia	Euryarchaeota archaeon SCGC AAA286-E23	Euryarchaeota archaeon SCGC AAA286-E23	0.000783795	0.00239699	0.000430512
0	0	0	0	0	0	0	0.015186	0	0	0.0015186	0	0	0	0.0015186	0	0	0	0	0	0	0	0	0.0015186	0	0	0.000759301	0	0	0.0022779	0.000759301	OTU_3275	Bacteria	Bacteroidetes	Bacteroidia	Chitinophagales	uncultured	0.000759301	0.00274471	0.000492965
0	0.00531511	0.0022779	0	0	0	0	0	0	0	0.000759301	0	0	0	0.000759301	0	0	0	0.00455581	0	0	0.0015186	0	0	0	0	0	0	0	0.0015186	0.00683371	OTU_563	Bacteria	Verrucomicrobia	Verrucomicrobiae	Pedosphaerales	Pedosphaeraceae	0.000759301	0.00172034	0.000308982
0.00303721	0.0015186	0	0	0	0	0.0015186	0	0.0022779	0.0015186	0.0015186	0	0.0022779	0	0	0	0	0.0015186	0.0022779	0	0.0015186	0	0	0	0	0	0	0	0.0022779	0	0.0022779	OTU_5135	Bacteria	Proteobacteria	Gammaproteobacteria	Coxiellales	Coxiellaceae	0.000759301	0.00101871	0.000182966
0	0.000759301	0	0	0	0	0.000759301	0	0.00379651	0.00683371	0.0015186	0.00303721	0	0	0.000759301	0	0	0	0	0	0	0	0.0015186	0	0	0	0.00303721	0	0	0	0	OTU_861	Bacteria	Planctomycetes	Planctomycetacia	Planctomycetales	uncultured	0.000710314	0.0015304	0.000274867
0	0	0	0.0106302	0.0022779	0	0	0	0	0.0015186	0.0022779	0	0	0	0	0	0	0.0015186	0	0	0	0	0	0	0	0	0.000759301	0	0	0	0.0022779	OTU_2953	Bacteria	Bacteroidetes	Rhodothermia	Rhodothermales	Rhodothermaceae	0.000685821	0.00199312	0.000357975
0	0.000759301	0	0.00455581	0.00379651	0	0.000759301	0.00759301	0	0	0.0015186	0	0	0	0	0	0	0	0	0	0	0	0	0	0	0	0	0	0	0	0.0022779	OTU_5463	Bacteria	Proteobacteria	Gammaproteobacteria	Oceanospirillales	Endozoicomonadaceae	0.000685821	0.00170186	0.000305663
0.0015186	0	0	0	0	0	0.0015186	0	0	0	0	0	0	0	0	0	0	0.000759301	0	0	0	0	0	0	0	0.000759301	0	0	0.00759301	0.00759301	0.0015186	OTU_1489	Bacteria	Patescibacteria	Parcubacteria	Candidatus Campbellbacteria	uncultured bacterium	0.000685821	0.00190437	0.000342034
0	0	0	0.00683371	0	0.00303721	0	0	0	0	0	0	0	0.0015186	0	0	0	0	0.00379651	0.00531511	0	0	0	0	0	0	0	0	0	0	0	OTU_4375	Bacteria	Proteobacteria	Gammaproteobacteria	SAR86 clade	Rhodobacteraceae bacterium REDSEA-S29_B10	0.000661327	0.00170623	0.000306447
0	0	0	0.0113895	0	0	0	0	0	0	0	0.000759301	0	0.00303721	0	0	0	0	0.0022779	0.000759301	0	0	0	0	0	0	0	0	0	0.000759301	0	OTU_2560	Bacteria	Proteobacteria	Alphaproteobacteria	Rickettsiales	Rickettsiaceae	0.00061234	0.00211534	0.000379927
0.0015186	0.000759301	0	0	0	0.00303721	0	0	0	0	0	0	0.00683371	0.00379651	0.0022779	0	0	0	0	0	0	0	0	0.000759301	0	0	0	0	0	0	0	OTU_4966	Bacteria	Proteobacteria	Gammaproteobacteria	Oceanospirillales	SS1-B-06-26	0.00061234	0.00149847	0.000269132
0	0	0	0	0	0	0.00379651	0.0121488	0	0	0.0015186	0	0	0	0	0	0	0	0	0	0.0015186	0	0	0	0	0	0	0	0	0	0	OTU_1263	Archaea	Euryarchaeota	Halobacteria	Halobacteriales	Halococcaceae	0.00061234	0.002273	0.000408243
0	0	0	0	0	0	0.00303721	0.00379651	0	0	0	0	0	0	0	0	0	0	0	0.000759301	0	0	0.0015186	0.00303721	0	0	0	0.0015186	0.00303721	0.000759301	0.0015186	OTU_1815	Bacteria	Proteobacteria	Alphaproteobacteria	NRL2	uncultured marine bacterium	0.00061234	0.00113336	0.000203557
0	0.000759301	0.000759301	0	0	0.0022779	0	0	0	0	0	0	0.0015186	0	0	0	0	0.000759301	0.0022779	0.00531511	0	0	0	0	0	0.000759301	0	0	0.00379651	0	0.000759301	OTU_2255	Bacteria	Proteobacteria	Alphaproteobacteria	Parvibaculales	PS1 clade	0.00061234	0.00124642	0.000223863
0	0	0	0	0	0	0.000759301	0	0.0015186	0.0015186	0.00379651	0	0	0	0	0	0	0	0.00303721	0	0.00607441	0	0	0	0	0	0.0022779	0	0	0	0	OTU_5155	Bacteria	Proteobacteria	Gammaproteobacteria	Piscirickettsiales	Piscirickettsiaceae	0.00061234	0.00140583	0.000252494
0	0	0	0	0.00835232	0	0	0	0	0	0	0.0022779	0	0.000759301	0.000759301	0	0	0	0	0	0	0	0	0.0015186	0	0	0	0	0.0022779	0.00303721	0	OTU_2920	Bacteria	Proteobacteria	Deltaproteobacteria	Myxococcales	Nannocystaceae	0.00061234	0.00164518	0.000295484
0.0015186	0	0	0	0	0	0	0.0022779	0	0	0	0	0.0015186	0.00607441	0.0022779	0	0	0	0	0	0	0.000759301	0	0	0	0	0	0	0.000759301	0.00303721	0	OTU_66	Bacteria	Dependentiae	Babeliae	Babeliales	uncultured bacterium	0.000587846	0.0013109	0.000235444
0	0	0	0	0	0	0	0.0022779	0	0	0.0015186	0	0	0.00759301	0	0	0	0.0015186	0	0	0.00303721	0	0	0	0	0	0	0	0.0022779	0	0	OTU_182	Bacteria	Fusobacteria	Fusobacteriia	Fusobacteriales	Leptotrichiaceae	0.000587846	0.00154009	0.000276608
0.000759301	0	0.00379651	0.00455581	0	0	0.0015186	0	0	0	0	0	0	0	0.000759301	0	0	0	0.000759301	0	0.00379651	0	0	0	0	0	0	0	0.0022779	0	0	OTU_2006	Bacteria	Proteobacteria	Alphaproteobacteria	Rhodovibrionales	Kiloniellaceae	0.000587846	0.00126616	0.000227408
0.00303721	0	0.0022779	0	0.00303721	0.00379651	0	0	0	0	0	0	0	0	0	0	0	0.0015186	0	0	0	0	0	0	0	0	0	0	0.0022779	0.0015186	0	OTU_4319	Bacteria	Proteobacteria	Gammaproteobacteria	SAR86 clade	uncultured gamma proteobacterium HF0070_25G02	0.000563353	0.00112568	0.000202177
0	0	0	0	0	0	0	0	0	0	0	0	0	0	0	0	0.0174639	0	0	0	0	0	0	0	0	0	0	0	0	0	0	OTU_4374	Bacteria	Proteobacteria	Gammaproteobacteria	SAR86 clade	metagenome	0.000563353	0.00313661	0.000563353
0	0	0	0	0	0	0	0.00379651	0	0.00379651	0	0	0	0	0.00379651	0	0	0	0	0	0	0	0	0	0	0	0	0	0	0	0.00607441	OTU_4443	Bacteria	Proteobacteria	Gammaproteobacteria	KI89A clade		0.000563353	0.0015308	0.00027494
0	0	0	0	0	0	0	0.00455581	0	0	0.0015186	0	0	0.0022779	0	0	0	0.000759301	0.00379651	0.0015186	0	0.000759301	0	0	0	0	0.000759301	0	0	0	0.0015186	OTU_31	Bacteria	Chlamydiae	Chlamydiae	Chlamydiales	Simkaniaceae	0.000563353	0.00114262	0.000205221
0.00303721	0	0	0	0	0	0.00531511	0	0	0	0	0	0	0	0	0	0	0.00303721	0.0022779	0	0	0.0015186	0	0	0	0	0.000759301	0	0	0.0015186	0	OTU_2232	Bacteria	Proteobacteria	Alphaproteobacteria	Sphingomonadales	Sphingomonadaceae	0.000563353	0.00125484	0.000225377
0	0.00303721	0	0.0022779	0.0015186	0.00379651	0	0	0	0	0.000759301	0	0	0	0	0	0	0	0	0	0.00379651	0	0	0	0	0	0	0	0	0	0.0015186	OTU_566	Bacteria	Verrucomicrobia	Verrucomicrobiae	Arctic97B-4 marine group		0.000538859	0.00114641	0.000205902
0	0	0.0022779	0	0	0	0	0	0	0	0	0	0	0.00455581	0	0	0	0	0.0015186	0.00303721	0	0	0.000759301	0	0	0	0.000759301	0	0.0022779	0.0015186	0	OTU_1548	Bacteria	Cyanobacteria	Melainabacteria	Vampirovibrionales		0.000538859	0.00111238	0.000199789
0	0	0.000759301	0.00911162	0	0.000759301	0	0	0	0.000759301	0	0	0.0015186	0.0022779	0	0	0	0	0	0.0015186	0	0	0	0	0	0	0	0	0	0	0	OTU_2875	Bacteria	Proteobacteria	Deltaproteobacteria	Myxococcales	Blfdi19	0.000538859	0.0016887	0.000303299
0.0015186	0	0	0	0	0	0	0	0	0.00455581	0	0	0.00531511	0	0	0.000759301	0	0.0015186	0.0022779	0	0	0	0	0	0	0	0	0	0.000759301	0	0	OTU_4947	Bacteria	Proteobacteria	Gammaproteobacteria	Oceanospirillales	Marinomonadaceae	0.000538859	0.00130331	0.000234082
0	0	0	0	0.00303721	0	0	0	0	0	0.00379651	0	0	0.00379651	0	0	0	0	0	0	0.0015186	0	0	0	0	0	0	0	0	0.00379651	0	OTU_4325	Bacteria	Proteobacteria	Gammaproteobacteria	SAR86 clade	marine metagenome	0.000514365	0.00124592	0.000223774
0	0	0	0	0.0015186	0	0.00835232	0	0	0	0	0	0	0	0	0	0.00455581	0	0	0	0	0	0	0	0	0	0.0015186	0	0	0	0	OTU_4279	Bacteria	Proteobacteria	Gammaproteobacteria	OM182 clade	uncultured gamma proteobacterium	0.000514365	0.00170223	0.000305729
0	0.000759301	0	0	0	0	0	0.00455581	0	0	0	0	0.000759301	0	0.0015186	0.000759301	0	0	0	0	0	0.0022779	0	0	0	0	0	0	0.0022779	0	0.00303721	OTU_4296	Bacteria	Proteobacteria	Gammaproteobacteria	Cellvibrionales	Spongiibacteraceae	0.000514365	0.00109836	0.000197271
0	0.00303721	0	0	0.00835232	0	0.000759301	0	0	0	0.0015186	0	0	0	0	0	0	0	0	0	0.0022779	0	0	0	0	0	0	0	0	0	0	OTU_5275	Bacteria	Proteobacteria	Gammaproteobacteria	Alteromonadales	Idiomarinaceae	0.000514365	0.00162127	0.000291189
0.0015186	0	0	0	0.00607441	0.0015186	0.0015186	0	0	0	0	0	0.000759301	0	0.0015186	0	0	0	0	0	0	0	0	0	0	0	0.000759301	0	0	0.0015186	0	OTU_104	Bacteria	Verrucomicrobia	Verrucomicrobiae	Opitutales	Puniceicoccaceae	0.000489872	0.00118523	0.000212874
0	0	0	0	0.00455581	0	0	0	0	0	0	0	0	0	0.0015186	0	0.00607441	0	0.00303721	0	0	0	0	0	0	0	0	0	0	0	0	OTU_2570	Bacteria	Proteobacteria	Alphaproteobacteria	Rickettsiales		0.000489872	0.00143464	0.000257668
0	0	0	0	0.00455581	0	0	0	0	0	0	0	0	0	0	0	0.00683371	0	0	0.00303721	0	0	0	0	0	0	0	0	0.000759301	0	0	OTU_4102	Bacteria	Acidobacteria	Thermoanaerobaculia	Thermoanaerobaculales	Thermoanaerobaculaceae	0.000489872	0.00152553	0.000273993
0	0	0	0	0	0	0	0.00303721	0	0	0	0	0	0	0	0	0.00379651	0	0	0.000759301	0.00455581	0	0	0	0	0	0	0	0.0022779	0	0	OTU_514	Bacteria	Actinobacteria	Actinobacteria	Corynebacteriales	Corynebacteriaceae	0.000465378	0.0012034	0.000216137
0	0	0	0	0	0	0.0015186	0	0	0	0	0	0	0	0	0	0.0106302	0	0	0	0	0	0	0	0	0	0.0015186	0	0	0.000759301	0	OTU_1071	Bacteria	Planctomycetes				0.000465378	0.00192766	0.000346219
0.0015186	0	0	0	0	0.000759301	0	0	0	0.00379651	0	0	0.000759301	0.00379651	0.000759301	0	0	0	0	0	0	0	0	0	0.0015186	0	0.000759301	0	0	0	0	OTU_1405	Bacteria	Omnitrophicaeota	Omnitrophia	Omnitrophales	Omnitrophaceae	0.000440885	0.000995316	0.000178764
0	0.000759301	0	0	0	0	0	0	0	0	0.00455581	0	0.000759301	0.00303721	0	0	0	0	0	0.0022779	0	0	0	0	0	0	0	0	0	0	0.0022779	OTU_2513	Bacteria	Proteobacteria	Deltaproteobacteria			0.000440885	0.00108758	0.000195335
0.0022779	0.0015186	0	0	0.0022779	0	0	0	0	0	0	0	0	0.0015186	0.0015186	0	0	0	0.00379651	0	0	0	0	0	0	0	0	0	0	0.000759301	0	OTU_5162	Bacteria	Proteobacteria	Gammaproteobacteria	Gammaproteobacteria Incertae Sedis	Unknown Family	0.000440885	0.0009356	0.000168039
0.0022779	0	0	0	0	0.000759301	0	0.00303721	0	0	0	0	0.000759301	0	0	0	0	0	0	0	0	0	0	0	0	0.000759301	0	0	0.00303721	0.0022779	0	OTU_1278	Archaea	Nanoarchaeaeota	Woesearchaeia	uncultured euryarchaeote	uncultured euryarchaeote	0.000416391	0.000916183	0.000164551
0.000759301	0	0	0	0	0	0	0	0	0	0	0.0015186	0.00303721	0.00379651	0.000759301	0	0	0.000759301	0	0.000759301	0	0	0	0	0	0	0.0015186	0	0	0	0	OTU_1557	Bacteria	Cyanobacteria	Melainabacteria	Vampirovibrionales	uncultured bacterium	0.000416391	0.000916183	0.000164551
0	0	0	0	0	0	0	0	0	0	0	0	0	0	0	0.00455581	0	0	0.000759301	0	0.0022779	0	0	0.000759301	0	0.000759301	0	0	0	0.000759301	0.00303721	OTU_12	Bacteria	Chlamydiae	Chlamydiae	Chlamydiales	Chlamydiaceae	0.000416391	0.00103441	0.000185786
0	0	0.0022779	0.00835232	0	0	0.0015186	0	0	0	0.000759301	0	0	0	0	0	0	0	0	0	0	0	0	0	0	0	0	0	0	0	0	OTU_3592	Bacteria	Bacteroidetes	Bacteroidia	Flavobacteriales		0.000416391	0.00155411	0.000279127
0	0	0	0	0	0	0	0	0	0	0	0	0.0015186	0.00379651	0	0	0	0.0022779	0	0	0	0.00303721	0	0	0	0.0015186	0	0	0	0	0	OTU_1134	Archaea	Nanoarchaeaeota	Woesearchaeia	uncultured bacterium	uncultured bacterium	0.000391898	0.000977721	0.000175604
0	0	0	0	0	0	0	0.00531511	0	0	0	0	0	0	0	0	0	0	0	0	0	0	0	0.00379651	0	0	0	0	0	0	0.00303721	OTU_4816	Bacteria	Proteobacteria	Gammaproteobacteria	Pseudomonadales	Moraxellaceae	0.000391898	0.00125336	0.00022511
0	0	0	0	0.0022779	0	0	0	0	0	0	0	0.000759301	0	0	0	0	0.0015186	0	0	0	0	0	0	0	0	0	0	0.00379651	0.00303721	0.000759301	OTU_50	Bacteria	Dependentiae	Babeliae	Babeliales		0.000391898	0.000957863	0.000172037
0	0	0	0	0	0	0.000759301	0.00303721	0	0	0	0	0	0	0	0	0	0	0	0.0015186	0.00607441	0	0	0	0	0	0	0	0	0	0	OTU_1510	Bacteria	Patescibacteria	Parcubacteria	Candidatus Kaiserbacteria	uncultured organism	0.000367404	0.00122231	0.000219533
0	0	0	0.0015186	0.0022779	0	0	0	0	0	0	0	0	0	0	0	0.00303721	0	0	0.000759301	0.00303721	0	0	0	0	0	0	0	0	0	0.000759301	OTU_4732	Bacteria	Proteobacteria	Gammaproteobacteria	Betaproteobacteriales	Burkholderiaceae	0.000367404	0.000873933	0.000156963
0	0	0	0	0	0	0	0.00303721	0	0	0	0	0	0	0	0	0.00835232	0	0	0	0	0	0	0	0	0	0	0	0	0	0	OTU_76	Bacteria	Margulisbacteria				0.000367404	0.00157904	0.000283604
0	0	0.000759301	0	0	0	0.0015186	0	0	0	0	0	0	0	0	0	0	0.0015186	0	0	0	0	0	0	0	0	0	0	0.00531511	0	0.0022779	OTU_730	Bacteria	Planctomycetes	OM190	uncultured planctomycete	uncultured planctomycete	0.000367404	0.0010715	0.000192448
0	0	0	0.00303721	0	0	0	0.00379651	0	0	0	0	0	0	0.000759301	0	0	0	0.00379651	0	0	0	0	0	0	0	0	0	0	0	0	OTU_757	Bacteria	Planctomycetes	OM190	uncultured bacterium	uncultured bacterium	0.000367404	0.0010715	0.000192448
0	0	0	0	0	0	0	0	0	0	0	0	0.0022779	0	0.000759301	0	0	0.00379651	0	0.0022779	0	0	0.0015186	0.000759301	0	0	0	0	0	0	0	OTU_844	Bacteria	Planctomycetes	Planctomycetacia	Planctomycetales	Gimesiaceae	0.000367404	0.000895653	0.000160864
0	0	0	0	0	0.0022779	0	0	0.0015186	0	0.00455581	0.0015186	0	0.0015186	0	0	0	0	0	0	0	0	0	0	0	0	0	0	0	0	0	OTU_2907	Bacteria	Proteobacteria	Deltaproteobacteria	Myxococcales	P3OB-42	0.000367404	0.000977721	0.000175604
0	0	0	0	0.00835232	0	0	0	0	0.000759301	0	0	0	0	0	0	0	0.0015186	0	0	0	0	0	0	0	0	0	0	0	0	0	OTU_1085	Bacteria	Planctomycetes	BD7-11	uncultured planctomycete	uncultured planctomycete	0.00034291	0.00151656	0.000272382
0	0	0	0	0	0.000759301	0	0.00379651	0	0.0022779	0	0	0	0	0	0	0	0	0	0	0	0.0015186	0	0	0	0	0	0	0	0	0.0022779	OTU_1502	Bacteria	Patescibacteria	Parcubacteria	Candidatus Kaiserbacteria	uncultured prokaryote	0.00034291	0.000894961	0.00016074
0	0	0	0	0	0	0	0	0	0	0	0	0	0	0	0	0	0	0	0.0015186	0	0	0	0	0	0	0	0	0	0	0.00911162	OTU_1539	Bacteria	Cyanobacteria	Melainabacteria	Caenarcaniphilales	uncultured cyanobacterium	0.00034291	0.00165008	0.000296362
0	0	0	0.00987092	0	0	0	0	0	0	0	0	0	0	0	0	0	0	0	0	0	0	0	0	0	0	0	0	0	0	0	OTU_279	Bacteria	Firmicutes	Clostridia	Clostridiales	Family XI	0.000318417	0.00177287	0.000318417
0	0	0	0	0	0	0	0	0	0	0	0	0	0	0	0	0.00835232	0	0	0	0	0	0	0	0	0	0	0	0	0.0015186	0	OTU_743	Bacteria	Planctomycetes	OM190	unidentified bacterium wb1_D18	unidentified bacterium wb1_D18	0.000318417	0.00151574	0.000272235
0	0	0	0	0	0	0	0	0	0	0	0	0	0	0.000759301	0	0.00759301	0	0	0	0	0	0	0	0	0	0	0	0	0.0015186	0	OTU_1122	Archaea	Nanoarchaeaeota	Woesearchaeia	Candidatus Staskawiczbacteria bacterium RIFOXYA2_FULL_32_7	Candidatus Staskawiczbacteria bacterium RIFOXYA2_FULL_32_7	0.000318417	0.00138315	0.000248422
0	0	0	0	0.00379651	0	0	0	0	0	0	0	0.000759301	0	0	0	0.00531511	0	0	0	0	0	0	0	0	0	0	0	0	0	0	OTU_1398	Bacteria	Omnitrophicaeota	uncultured bacterium	uncultured bacterium	uncultured bacterium	0.000318417	0.0011561	0.000207643
0.00455581	0	0	0	0	0	0	0	0	0	0	0	0	0	0	0	0	0	0	0	0	0	0	0	0	0	0	0	0	0.00303721	0.0022779	OTU_1464	Bacteria	Patescibacteria	ABY1	Candidatus Kerfeldbacteria	uncultured bacterium	0.000318417	0.00103321	0.00018557
0	0	0	0	0	0	0	0	0	0	0	0	0	0	0	0	0.00987092	0	0	0	0	0	0	0	0	0	0	0	0	0	0	OTU_1994	Bacteria	Proteobacteria	Alphaproteobacteria	Tistrellales	Geminicoccaceae	0.000318417	0.00177287	0.000318417
0.0015186	0	0	0	0	0	0	0	0	0	0.0015186	0	0	0	0	0	0	0	0	0	0.00531511	0	0	0	0	0	0	0	0	0.0015186	0	OTU_2203	Bacteria	Proteobacteria	Alphaproteobacteria	Kordiimonadales	Kordiimonadaceae	0.000318417	0.00103321	0.00018557
0	0	0	0	0	0	0	0	0	0	0.000759301	0	0	0.000759301	0	0	0.00683371	0	0	0	0	0	0	0	0	0	0.000759301	0	0	0.000759301	0	OTU_2287	Bacteria	Proteobacteria	Alphaproteobacteria	uncultured	unidentified marine bacterioplankton	0.000318417	0.00123643	0.000222069
0	0	0	0	0.00379651	0	0	0	0	0	0	0	0.0015186	0.0022779	0	0	0	0	0	0	0	0	0	0	0	0	0	0	0	0	0.0022779	OTU_2510	Bacteria	Proteobacteria	Deltaproteobacteria	Oligoflexales	0319-6G20	0.000318417	0.000893574	0.000160491
0	0	0	0	0	0	0	0	0	0	0	0	0	0	0	0	0	0	0	0	0	0.0022779	0	0	0	0.000759301	0.00683371	0	0	0	0	OTU_2795	Bacteria	Proteobacteria	Deltaproteobacteria	Desulfobacterales	Desulfobulbaceae	0.000318417	0.00128221	0.000230292
0	0	0	0	0	0	0	0.000759301	0	0	0	0	0	0	0	0	0	0	0.000759301	0.00303721	0	0.000759301	0	0	0	0	0.0015186	0	0	0	0.00303721	OTU_2855	Bacteria	Proteobacteria	Deltaproteobacteria	Myxococcales	Sandaracinaceae	0.000318417	0.000802952	0.000144214
0	0	0	0	0	0	0.00759301	0	0	0	0	0	0	0	0	0	0	0	0	0	0	0.000759301	0	0	0	0	0	0	0.0015186	0	0	OTU_3227	Bacteria	Bacteroidetes	Bacteroidia	Bacteroidales	Prolixibacteraceae	0.000318417	0.00138315	0.000248422
0	0	0	0	0	0	0	0	0	0	0	0	0	0	0	0	0	0	0	0	0.00759301	0	0	0	0	0	0	0	0	0	0.0022779	OTU_4233	Bacteria	Proteobacteria	Gammaproteobacteria	Thiohalorhabdales	Thiohalorhabdaceae	0.000318417	0.00141067	0.000253364
0	0	0	0	0	0	0	0	0	0	0	0	0.0015186	0	0	0	0.00835232	0	0	0	0	0	0	0	0	0	0	0	0	0	0	OTU_4465	Bacteria	Proteobacteria	Gammaproteobacteria	Alteromonadales	Psychromonadaceae	0.000318417	0.00151574	0.000272235
0	0	0	0	0	0	0	0	0	0	0	0.00607441	0	0	0	0	0	0	0	0	0	0	0	0	0	0	0	0	0	0	0.00303721	OTU_43	Bacteria	Dependentiae	Babeliae	Babeliales	Vermiphilaceae	0.000293923	0.0012034	0.000216137
0	0	0.000759301	0	0	0	0.000759301	0	0	0	0	0	0	0	0	0	0	0	0.0015186	0	0	0	0.0015186	0	0	0	0	0	0	0.000759301	0.00379651	OTU_705	Bacteria	Planctomycetes	OM190	marine metagenome	marine metagenome	0.000293923	0.000776258	0.00013942
0	0	0	0	0	0	0	0	0	0	0	0	0	0	0	0	0.00759301	0	0	0.0015186	0	0	0	0	0	0	0	0	0	0	0	OTU_222	Bacteria	Chloroflexi	Dehalococcoidia	SAR202 clade		0.000293923	0.00138181	0.00024818
0	0	0	0	0	0	0	0.00303721	0	0	0	0	0	0.000759301	0	0	0	0	0.000759301	0	0	0	0.000759301	0	0	0	0	0	0	0	0.00379651	OTU_1056	Bacteria	Planctomycetes	Pla3 lineage	uncultured bacterium	uncultured bacterium	0.000293923	0.000869666	0.000156197
0	0	0	0	0	0	0	0	0	0	0	0	0.000759301	0.00607441	0.0022779	0	0	0	0	0	0	0	0	0	0	0	0	0	0	0	0	OTU_1447	Bacteria	Patescibacteria	Gracilibacteria	Candidatus Peregrinibacteria	uncultured organism	0.000293923	0.00115449	0.000207353
0	0.0022779	0	0	0	0	0	0	0	0	0	0	0	0.000759301	0	0	0	0	0.00303721	0.000759301	0	0	0	0	0	0	0.000759301	0	0	0	0.0015186	OTU_2239	Bacteria	Proteobacteria	Alphaproteobacteria	Parvibaculales	OCS116 clade	0.000293923	0.000725055	0.000130224
0	0	0	0	0	0	0	0	0	0	0.0015186	0	0	0	0	0	0.00531511	0	0	0	0.0015186	0	0	0	0	0.000759301	0	0	0	0	0	OTU_2293	Bacteria	Proteobacteria	Alphaproteobacteria	SAR11 clade	Clade III	0.000293923	0.00101261	0.000181869
0.0022779	0	0	0	0	0	0	0	0	0	0	0	0	0.0022779	0	0	0	0.000759301	0.000759301	0.000759301	0	0.000759301	0	0	0	0	0	0	0.0015186	0	0	OTU_5171	Bacteria	Proteobacteria	Gammaproteobacteria	HglApr721	uncultured gamma proteobacterium	0.000293923	0.000640622	0.000115059
0	0	0	0	0	0	0	0.00835232	0	0	0	0	0	0	0	0	0	0	0	0	0	0	0	0	0	0	0	0	0	0	0	OTU_233	Bacteria	Spirochaetes	Leptospirae	Leptospirales	Leptospiraceae	0.00026943	0.00150012	0.00026943
0	0	0	0	0	0	0	0.00683371	0	0	0	0	0	0	0	0	0	0	0.0015186	0	0	0	0	0	0	0	0	0	0	0	0	OTU_689	Bacteria	WPS-2	marine metagenome	marine metagenome	marine metagenome	0.00026943	0.0012484	0.00022422
0.0022779	0	0	0	0	0.000759301	0	0	0	0	0.0015186	0	0	0.000759301	0	0	0	0	0	0.000759301	0	0	0	0	0	0	0.000759301	0	0	0.0015186	0	OTU_1669	Bacteria	Proteobacteria	Alphaproteobacteria	Rickettsiales	S25-593	0.00026943	0.000573206	0.000102951
0	0	0.000759301	0	0	0	0	0.0015186	0	0	0	0	0	0.0015186	0.0022779	0	0	0	0	0	0	0	0	0	0	0	0	0	0.0022779	0	0	OTU_2528	Bacteria	Proteobacteria	Deltaproteobacteria	SAR324 clade(Marine group B)	uncultured bacterium HF0200_39L23	0.00026943	0.000666238	0.00011966
0	0	0	0	0	0	0	0	0	0.0022779	0.00303721	0	0.0015186	0	0	0	0	0	0	0	0	0	0	0	0	0	0	0	0	0.0015186	0	OTU_2551	Bacteria	Proteobacteria	Alphaproteobacteria	Rickettsiales	SM2D12	0.00026943	0.000747784	0.000134306
0.00303721	0	0.00379651	0	0	0	0	0	0	0	0	0	0	0	0	0	0	0	0	0.0015186	0	0	0	0	0	0	0	0	0	0	0	OTU_2603	Bacteria	Proteobacteria	Alphaproteobacteria	Rhodospirillales	uncultured	0.00026943	0.000888705	0.000159616
0	0.000759301	0	0	0	0	0.000759301	0	0	0	0	0	0.00303721	0	0.0022779	0	0	0.000759301	0	0	0	0	0	0	0	0	0	0	0	0	0	OTU_217	Bacteria	Chloroflexi	Dehalococcoidia	SAR202 clade	metagenome	0.000244936	0.000690007	0.000123929
0	0	0	0	0	0	0	0	0	0	0	0	0	0	0	0	0.00759301	0	0	0	0	0	0	0	0	0	0	0	0	0	0	OTU_551	Bacteria	Kiritimatiellaeota	Kiritimatiellae	Kiritimatiellales	Kiritimatiellaceae	0.000244936	0.00136375	0.000244936
0	0	0	0	0	0	0	0	0	0	0	0	0	0	0	0	0	0	0	0	0.00531511	0	0	0	0	0	0	0	0	0.0015186	0.000759301	OTU_1095	Bacteria	Planctomycetes	BD7-11	uncultured bacterium	uncultured bacterium	0.000244936	0.000987814	0.000177417
0	0	0	0	0	0	0	0	0	0	0	0	0	0	0.000759301	0	0	0.000759301	0	0	0.00607441	0	0	0	0	0	0	0	0	0	0	OTU_1249	Archaea	Euryarchaeota	Halobacteria	Halobacteriales	Haloferacaceae	0.000244936	0.00109836	0.000197271
0.00303721	0.0015186	0	0	0.0022779	0	0	0	0	0	0	0	0	0	0	0	0	0	0	0	0	0	0	0	0	0	0.000759301	0	0	0	0	OTU_1666	Bacteria	Proteobacteria	Alphaproteobacteria	Rhodospirillales	Magnetospiraceae	0.000244936	0.000717318	0.000128834
0	0	0	0	0	0	0	0	0	0	0.0022779	0	0	0	0	0	0	0	0	0	0	0.00303721	0	0	0	0	0	0	0.0022779	0	0	OTU_1845	Bacteria	Proteobacteria	Alphaproteobacteria	Rhizobiales	Rhizobiaceae	0.000244936	0.000769036	0.000138123
0	0	0	0	0	0	0	0	0	0	0	0	0.000759301	0	0	0	0	0	0	0	0	0	0	0	0	0	0	0	0	0	0.00683371	OTU_4759	Bacteria	Proteobacteria	Gammaproteobacteria	Oceanospirillales	Alcanivoracaceae	0.000244936	0.0012304	0.000220986
0	0	0	0	0	0	0	0	0	0	0	0	0	0	0	0	0.00683371	0	0	0	0	0	0	0	0	0	0	0	0	0	0	OTU_447	Bacteria	PAUC34f				0.000220442	0.00122737	0.000220442
0	0	0.0015186	0	0	0	0	0	0	0	0.0022779	0	0	0	0	0	0	0	0.00303721	0	0	0	0	0	0	0	0	0	0	0	0	OTU_857	Bacteria	Planctomycetes	Planctomycetacia	Planctomycetales		0.000220442	0.000712114	0.000127899
0.000759301	0	0.0022779	0	0.00379651	0	0	0	0	0	0	0	0	0	0	0	0	0	0	0	0	0	0	0	0	0	0	0	0	0	0	OTU_4512	Bacteria	Proteobacteria	Gammaproteobacteria	Alteromonadales	Ferrimonadaceae	0.000220442	0.000788932	0.000141696
0	0	0	0	0	0	0	0.00607441	0	0	0	0	0	0	0	0	0	0	0	0	0	0	0	0	0	0	0	0	0	0	0	OTU_1082	Bacteria	Planctomycetes	Pla4 lineage	uncultured Planctomycetales bacterium	uncultured Planctomycetales bacterium	0.000195949	0.001091	0.000195949
0	0	0	0	0	0	0	0	0	0	0	0	0	0	0	0	0	0	0	0	0.00455581	0	0	0	0	0	0	0	0	0.0015186	0	OTU_1180	Archaea	Euryarchaeota	Thermoplasmata	Marine Group II	uncultured marine archaeon DCM3921	0.000195949	0.00085384	0.000153354
0	0	0	0.00379651	0	0	0.0015186	0	0	0	0	0	0	0	0	0	0	0	0	0	0	0	0	0	0	0	0	0	0	0.000759301	0	OTU_1444	Bacteria	Patescibacteria	Gracilibacteria	JGI 0000069-P22		0.000195949	0.000732709	0.000131598
0	0	0	0	0	0	0	0	0	0	0	0	0	0	0	0	0.00303721	0	0	0	0	0	0	0.00303721	0	0	0	0	0	0	0	OTU_1678	Bacteria	Proteobacteria	Alphaproteobacteria	Thalassobaculales	uncultured	0.000195949	0.000758485	0.000136228
0	0	0	0	0	0	0	0	0	0	0	0	0.0015186	0	0.0015186	0	0	0	0.0015186	0	0	0	0	0	0	0	0.0015186	0	0	0	0	OTU_4246	Bacteria	Proteobacteria	Gammaproteobacteria	Nitrosococcales	Nitrosococcaceae	0.000195949	0.000517505	9.29467e-05
0.00303721	0	0	0	0	0	0	0	0	0	0	0	0	0	0	0	0	0	0.00303721	0	0	0	0	0	0	0	0	0	0	0	0	OTU_4450	Bacteria	Proteobacteria	Gammaproteobacteria	KI89A clade	uncultured gamma proteobacterium	0.000195949	0.000758485	0.000136228
0	0	0.0022779	0	0	0	0	0	0	0	0.0022779	0	0	0	0	0	0	0.000759301	0.000759301	0	0	0	0	0	0	0	0	0	0	0	0	OTU_1543	Bacteria	Cyanobacteria	Melainabacteria	Vampirovibrionales	metagenome	0.000195949	0.000587097	0.000105446
0	0	0	0	0	0	0	0.00303721	0	0	0	0	0	0	0	0	0	0	0	0	0	0.000759301	0	0	0	0	0	0	0.0015186	0	0	OTU_2192	Bacteria	Proteobacteria	Alphaproteobacteria	uncultured		0.000171455	0.000610901	0.000109721
0	0	0	0	0	0	0	0	0	0	0.000759301	0	0	0	0	0	0	0	0	0	0	0	0	0	0	0	0	0	0	0.00303721	0.0015186	OTU_5000	Bacteria	Proteobacteria	Gammaproteobacteria	EC3		0.000171455	0.000610901	0.000109721
0	0	0	0	0	0	0	0	0	0	0	0	0	0	0	0	0	0	0	0	0	0	0	0	0	0	0	0	0.00531511	0	0	OTU_176	Bacteria	Lentisphaerae				0.000171455	0.000954622	0.000171455
0.0015186	0.0022779	0	0	0	0	0.000759301	0	0	0	0	0	0	0	0	0	0	0	0	0	0	0	0	0	0	0	0	0	0.000759301	0	0	OTU_2815	Bacteria	Proteobacteria	Deltaproteobacteria	Desulfovibrionales	Desulfovibrionaceae	0.000171455	0.000507831	9.12092e-05
0	0	0	0	0	0	0	0.0015186	0	0	0	0	0	0.0015186	0.0015186	0	0	0	0	0	0	0	0	0	0	0	0	0	0	0	0	OTU_3052	Bacteria	Bacteroidetes	Bacteroidia	Cytophagales	Microscillaceae	0.000146962	0.000456397	8.19712e-05
0	0	0	0	0.00379651	0	0	0	0	0	0	0	0	0	0	0	0	0	0	0	0	0	0	0.000759301	0	0	0	0	0	0	0	OTU_34	Bacteria	Chlamydiae	Chlamydiae	Chlamydiales	Parachlamydiaceae	0.000146962	0.000690905	0.00012409
0	0	0	0	0	0	0	0	0	0	0	0	0	0	0	0	0	0	0	0	0	0	0	0	0	0	0	0	0.00455581	0	0	OTU_327	Bacteria	Firmicutes	Clostridia	Clostridiales	Lachnospiraceae	0.000146962	0.000818247	0.000146962
0	0	0	0	0	0	0	0	0	0	0	0	0	0.00303721	0	0	0	0	0	0	0	0	0	0	0	0	0.000759301	0	0.000759301	0	0	OTU_466	Bacteria	Actinobacteria	Acidimicrobiia	Microtrichales	Ilumatobacteraceae	0.000146962	0.000568863	0.000102171
0	0	0	0	0	0	0	0	0	0	0	0	0	0	0	0	0	0	0	0	0.00455581	0	0	0	0	0	0	0	0	0	0	OTU_1394	Bacteria	Bacteroidetes	Chlorobia	Chlorobiales	Chlorobiaceae	0.000146962	0.000818247	0.000146962
0	0	0	0	0	0	0	0	0	0	0	0	0	0	0	0	0	0	0.00455581	0	0	0	0	0	0	0	0	0	0	0	0	OTU_1552	Bacteria	Cyanobacteria	Melainabacteria	Vampirovibrionales	uncultured cyanobacterium	0.000146962	0.000818247	0.000146962
0	0	0	0	0	0	0	0	0	0	0	0	0	0	0	0	0	0	0	0	0.00455581	0	0	0	0	0	0	0	0	0	0	OTU_1977	Bacteria	Proteobacteria	Alphaproteobacteria	uncultured	uncultured Rhodobacteraceae bacterium	0.000146962	0.000818247	0.000146962
0	0	0	0	0.00455581	0	0	0	0	0	0	0	0	0	0	0	0	0	0	0	0	0	0	0	0	0	0	0	0	0	0	OTU_2195	Bacteria	Proteobacteria	Alphaproteobacteria	Kordiimonadales	Temperatibacteraceae	0.000146962	0.000818247	0.000146962
0	0	0.000759301	0	0	0	0	0	0	0	0	0	0	0	0	0	0	0	0	0.00303721	0	0	0	0	0	0	0	0	0	0	0.000759301	OTU_2565	Bacteria	Proteobacteria	Alphaproteobacteria	Rickettsiales	Midichloriaceae	0.000146962	0.000568863	0.000102171
0	0	0	0	0	0	0	0	0	0	0	0	0	0	0	0	0	0	0	0	0.00455581	0	0	0	0	0	0	0	0	0	0	OTU_2757	Bacteria	Proteobacteria	Deltaproteobacteria	PB19	uncultured bacterium	0.000146962	0.000818247	0.000146962
0	0	0	0	0.00379651	0	0	0	0	0	0	0	0	0	0	0	0	0	0	0	0	0	0	0	0	0	0	0	0	0	0.000759301	OTU_3003	Bacteria	Bacteroidetes	Bacteroidia	Cytophagales		0.000146962	0.000690905	0.00012409
0	0	0	0	0	0	0	0	0	0	0	0	0	0.0022779	0	0	0	0	0.0022779	0	0	0	0	0	0	0	0	0	0	0	0	OTU_4790	Bacteria	Proteobacteria	Gammaproteobacteria	Diplorickettsiales	Diplorickettsiaceae	0.000146962	0.000568863	0.000102171
0	0	0.0015186	0	0	0	0	0	0	0	0	0	0	0	0.000759301	0	0	0	0	0	0	0	0	0	0	0	0	0	0	0.0015186	0	OTU_1574	Bacteria	Cyanobacteria	Oxyphotobacteria	Phormidesmiales	Phormidesmiaceae	0.000122468	0.000396816	7.12703e-05
0	0	0	0	0	0	0	0	0	0	0	0	0	0.00379651	0	0	0	0	0	0	0	0	0	0	0	0	0	0	0	0	0	OTU_528	Bacteria	Chloroflexi	Anaerolineae	SBR1031	A4b	0.000122468	0.000681873	0.000122468
0	0	0	0	0	0	0	0	0	0.00379651	0	0	0	0	0	0	0	0	0	0	0	0	0	0	0	0	0	0	0	0	0	OTU_531	Bacteria	Chloroflexi	Anaerolineae			0.000122468	0.000681873	0.000122468
0	0	0	0	0	0	0	0	0.000759301	0	0	0	0	0.00303721	0	0	0	0	0	0	0	0	0	0	0	0	0	0	0	0	0	OTU_1083	Bacteria	Planctomycetes	Pla3 lineage	uncultured planctomycete	uncultured planctomycete	0.000122468	0.000557859	0.000100194
0	0.000759301	0	0	0	0	0	0	0	0	0	0	0	0	0	0	0	0	0	0	0	0	0	0	0	0	0	0	0.00303721	0	0	OTU_1456	Bacteria	Patescibacteria	Gracilibacteria	Candidatus Peribacteria	uncultured Microgenomates group bacterium	0.000122468	0.000557859	0.000100194
0	0	0	0	0	0	0	0	0	0	0	0	0	0	0.00379651	0	0	0	0	0	0	0	0	0	0	0	0	0	0	0	0	OTU_1620	Bacteria	Cyanobacteria	Oxyphotobacteria	Nostocales	Microcystaceae	0.000122468	0.000681873	0.000122468
0	0	0	0	0	0	0	0	0	0	0	0	0	0	0	0	0	0	0	0	0	0	0	0	0	0	0	0	0	0	0.00379651	OTU_1649	Bacteria	Fibrobacteres	Fibrobacteria	Fibrobacterales	Fibrobacteraceae	0.000122468	0.000681873	0.000122468
0	0	0	0	0	0	0	0.00379651	0	0	0	0	0	0	0	0	0	0	0	0	0	0	0	0	0	0	0	0	0	0	0	OTU_1980	Bacteria	Proteobacteria	Alphaproteobacteria	Puniceispirillales	Puniceispirillales Incertae Sedis	0.000122468	0.000681873	0.000122468
0	0	0	0	0	0	0	0	0	0	0	0	0	0	0	0	0	0	0	0	0	0	0	0	0	0	0.0022779	0	0.0015186	0	0	OTU_2841	Bacteria	Proteobacteria	Deltaproteobacteria	NB1-j	uncultured organism	0.000122468	0.000484082	8.69436e-05
0	0	0	0	0	0	0	0.00379651	0	0	0	0	0	0	0	0	0	0	0	0	0	0	0	0	0	0	0	0	0	0	0	OTU_2946	Bacteria	Latescibacteria	uncultured organism	uncultured organism	uncultured organism	0.000122468	0.000681873	0.000122468
0.00379651	0	0	0	0	0	0	0	0	0	0	0	0	0	0	0	0	0	0	0	0	0	0	0	0	0	0	0	0	0	0	OTU_4226	Bacteria	Proteobacteria	Gammaproteobacteria	Acidithiobacillales	Acidithiobacillaceae	0.000122468	0.000681873	0.000122468
0	0	0	0	0	0	0	0	0	0	0	0	0	0	0	0	0	0	0	0	0	0	0	0	0	0	0	0	0	0	0.00379651	OTU_5003	Bacteria	Proteobacteria	Gammaproteobacteria	EC3	uncultured Coxiellaceae bacterium	0.000122468	0.000681873	0.000122468
0	0	0	0	0	0	0	0	0	0	0	0	0	0	0	0	0	0	0	0	0	0	0	0	0	0	0	0	0.00303721	0	0	OTU_126	Bacteria	Lentisphaerae	Oligosphaeria	P.palmC41	marine bacterium r52	9.79744e-05	0.000545498	9.79744e-05
0	0	0	0.000759301	0	0	0	0	0	0	0	0	0	0	0	0	0	0	0	0	0	0.0022779	0	0	0	0	0	0	0	0	0	OTU_208	Bacteria	Fusobacteria	Fusobacteriia	Fusobacteriales	Fusobacteriaceae	9.79744e-05	0.00042692	7.66771e-05
0	0	0	0	0	0	0	0	0	0	0	0	0	0	0	0	0	0	0	0	0	0	0	0	0	0	0	0	0	0	0.00303721	OTU_533	Bacteria	Cloacimonetes	Cloacimonadia	Cloacimonadales	MSBL8	9.79744e-05	0.000545498	9.79744e-05
0	0	0	0	0	0	0	0	0	0	0	0	0	0	0	0	0	0	0	0.0022779	0	0	0	0	0	0	0	0	0.000759301	0	0	OTU_1096	Bacteria	Planctomycetes	OM190	uncultured Planctomyces sp.	uncultured Planctomyces sp.	9.79744e-05	0.00042692	7.66771e-05
0	0	0	0	0	0	0	0	0	0	0	0	0	0	0	0	0	0	0	0	0	0	0	0.0015186	0	0	0	0	0	0	0.0015186	OTU_1104	Bacteria	WPS-2	hydrothermal vent metagenome	hydrothermal vent metagenome	hydrothermal vent metagenome	9.79744e-05	0.000379242	6.81139e-05
0	0	0	0	0	0	0	0.00303721	0	0	0	0	0	0	0	0	0	0	0	0	0	0	0	0	0	0	0	0	0	0	0	OTU_1428	Bacteria	Patescibacteria	Gracilibacteria	JGI 0000069-P22	marine metagenome	9.79744e-05	0.000545498	9.79744e-05
0	0	0	0	0	0	0	0.00303721	0	0	0	0	0	0	0	0	0	0	0	0	0	0	0	0	0	0	0	0	0	0	0	OTU_1940	Bacteria	Proteobacteria	Alphaproteobacteria	Rhizobiales	Methyloligellaceae	9.79744e-05	0.000545498	9.79744e-05
0	0	0	0	0	0	0	0	0	0	0	0	0	0	0	0	0	0	0	0	0	0.00303721	0	0	0	0	0	0	0	0	0	OTU_1942	Bacteria	Proteobacteria	Alphaproteobacteria	Parvibaculales	Parvibaculaceae	9.79744e-05	0.000545498	9.79744e-05
0	0	0	0	0	0	0	0	0	0	0	0	0	0	0	0	0	0	0	0	0	0	0	0	0	0	0	0	0	0	0.00303721	OTU_2786	Bacteria	Proteobacteria	Deltaproteobacteria	Bradymonadales		9.79744e-05	0.000545498	9.79744e-05
0	0	0	0	0	0	0	0	0	0	0	0	0	0.000759301	0	0	0	0	0	0	0	0	0	0	0	0	0.000759301	0	0	0	0.0015186	OTU_2845	Bacteria	Proteobacteria	Deltaproteobacteria	NB1-j		9.79744e-05	0.000324636	5.83064e-05
0	0	0	0	0	0	0	0	0	0	0	0	0	0	0.000759301	0	0	0.000759301	0	0	0	0	0	0	0	0	0	0	0.0015186	0	0	OTU_2931	Bacteria	Proteobacteria	Deltaproteobacteria	Myxococcales	Haliangiaceae	9.79744e-05	0.000324636	5.83064e-05
0	0	0	0	0	0	0	0	0	0	0	0	0	0	0	0	0	0	0	0	0	0	0	0	0	0.000759301	0	0	0	0.0022779	0	OTU_4236	Bacteria	Proteobacteria	Gammaproteobacteria	Steroidobacterales	Woeseiaceae	9.79744e-05	0.00042692	7.66771e-05
0	0	0	0	0	0	0	0	0	0	0	0	0	0	0	0	0	0	0	0	0	0	0	0	0	0	0	0	0	0	0.00303721	OTU_4274	Bacteria	Proteobacteria	Gammaproteobacteria	OM182 clade	unidentified marine bacterioplankton	9.79744e-05	0.000545498	9.79744e-05
0	0	0	0	0	0	0	0	0	0.0022779	0.000759301	0	0	0	0	0	0	0	0	0	0	0	0	0	0	0	0	0	0	0	0	OTU_4826	Bacteria	Proteobacteria	Gammaproteobacteria	Arenicellales	Arenicellaceae	9.79744e-05	0.00042692	7.66771e-05
0.000759301	0	0	0	0	0	0.000759301	0	0	0	0	0	0	0	0	0	0	0	0	0	0	0	0	0	0	0	0	0	0.000759301	0	0	OTU_766	Bacteria	Planctomycetes	028H05-P-BN-P5	uncultured bacterium	uncultured bacterium	7.34808e-05	0.000228198	4.09856e-05
0	0	0	0	0	0	0	0	0	0	0	0	0	0.0015186	0	0	0	0	0	0	0.000759301	0	0	0	0	0	0	0	0	0	0	OTU_1106	Bacteria	Proteobacteria	Alphaproteobacteria	Holosporales	Holosporaceae	7.34808e-05	0.000300849	5.40342e-05
0	0.0015186	0	0	0	0	0	0	0	0	0	0	0	0	0	0	0	0	0	0	0	0	0	0	0	0	0	0	0	0	0.000759301	OTU_1268	Archaea	Nanoarchaeaeota	Nanohaloarchaeia	Nanohaloarchaeales	Nanohaloarchaeaceae	7.34808e-05	0.000300849	5.40342e-05
0	0	0	0	0	0	0	0	0	0	0	0	0	0.000759301	0.000759301	0	0	0.000759301	0	0	0	0	0	0	0	0	0	0	0	0	0	OTU_1458	Bacteria	Patescibacteria	Gracilibacteria	Candidatus Abawacabacteria	uncultured Microgenomates group bacterium	7.34808e-05	0.000228198	4.09856e-05
0	0	0	0	0	0	0	0	0	0	0	0	0	0	0	0	0	0.000759301	0	0.0015186	0	0	0	0	0	0	0	0	0	0	0	OTU_1465	Bacteria	Patescibacteria	ABY1			7.34808e-05	0.000300849	5.40342e-05
0	0	0	0	0	0	0	0	0	0	0	0.000759301	0	0.0015186	0	0	0	0	0	0	0	0	0	0	0	0	0	0	0	0	0	OTU_1511	Bacteria	Patescibacteria	Parcubacteria	Candidatus Kaiserbacteria	bacterium SH4-10	7.34808e-05	0.000300849	5.40342e-05
0	0	0	0	0	0	0	0	0	0	0	0	0	0	0	0	0	0	0	0	0	0	0	0.0015186	0	0	0	0	0.000759301	0	0	OTU_1947	Bacteria	Proteobacteria	Alphaproteobacteria	Rhodospirillales	Terasakiellaceae	7.34808e-05	0.000300849	5.40342e-05
0.000759301	0	0	0	0	0	0	0	0	0	0	0	0	0	0	0	0	0	0	0	0.0015186	0	0	0	0	0	0	0	0	0	0	OTU_1983	Bacteria	Proteobacteria	Alphaproteobacteria	uncultured	uncultured marine bacterium	7.34808e-05	0.000300849	5.40342e-05
0	0	0	0	0	0	0	0	0	0	0	0	0	0	0	0	0	0	0	0	0	0	0	0.0015186	0	0	0	0	0	0.000759301	0	OTU_2283	Bacteria	Proteobacteria	Alphaproteobacteria	uncultured	marine metagenome	7.34808e-05	0.000300849	5.40342e-05
0.0015186	0	0	0	0	0.000759301	0	0	0	0	0	0	0	0	0	0	0	0	0	0	0	0	0	0	0	0	0	0	0	0	0	OTU_2524	Bacteria	Proteobacteria	Deltaproteobacteria	SAR324 clade(Marine group B)		7.34808e-05	0.000300849	5.40342e-05
0.0015186	0	0	0	0	0	0	0	0	0	0	0	0	0.000759301	0	0	0	0	0	0	0	0	0	0	0	0	0	0	0	0	0	OTU_2840	Bacteria	Proteobacteria	Deltaproteobacteria	NB1-j	uncultured marine bacterium	7.34808e-05	0.000300849	5.40342e-05
0	0	0	0	0	0	0	0	0	0	0	0	0	0	0.0015186	0	0	0	0	0	0	0	0	0	0	0.000759301	0	0	0	0	0	OTU_2939	Bacteria	Calditrichaeota	Calditrichia	Calditrichales	Calditrichaceae	7.34808e-05	0.000300849	5.40342e-05
0	0	0	0	0	0	0	0	0	0	0	0	0	0	0	0	0	0	0	0	0	0.000759301	0	0	0	0	0.0015186	0	0	0	0	OTU_3195	Bacteria	Bacteroidetes	Bacteroidia	Bacteroidales	Marinilabiliaceae	7.34808e-05	0.000300849	5.40342e-05
0	0	0	0	0	0	0	0	0	0	0	0.000759301	0	0	0	0	0	0	0	0	0.0015186	0	0	0	0	0	0	0	0	0	0	OTU_3240	Bacteria	Bacteroidetes	Bacteroidia	Flavobacteriales	Weeksellaceae	7.34808e-05	0.000300849	5.40342e-05
0	0	0	0	0	0	0	0	0	0	0	0	0	0	0.000759301	0	0	0.000759301	0	0.000759301	0	0	0	0	0	0	0	0	0	0	0	OTU_4997	Bacteria	Proteobacteria	Gammaproteobacteria	Legionellales	Legionellaceae	7.34808e-05	0.000228198	4.09856e-05
0	0	0	0	0	0	0	0	0	0	0	0	0	0	0	0	0	0	0	0	0	0	0	0	0	0	0	0	0	0	0.0022779	OTU_42	Bacteria	Dependentiae	Babeliae	Babeliales	uncultured deep-sea bacterium	7.34808e-05	0.000409124	7.34808e-05
0	0	0	0	0	0	0.0022779	0	0	0	0	0	0	0	0	0	0	0	0	0	0	0	0	0	0	0	0	0	0	0	0	OTU_445	Bacteria	Dadabacteria	Dadabacteriia	Dadabacteriales	uncultured bacterium	7.34808e-05	0.000409124	7.34808e-05
0	0	0	0	0	0	0	0	0	0	0	0	0	0	0	0	0	0	0	0	0	0	0	0	0	0	0	0	0	0	0.0022779	OTU_448	Bacteria	PAUC34f	uncultured bacterium	uncultured bacterium	uncultured bacterium	7.34808e-05	0.000409124	7.34808e-05
0	0	0	0	0	0	0	0.0022779	0	0	0	0	0	0	0	0	0	0	0	0	0	0	0	0	0	0	0	0	0	0	0	OTU_496	Bacteria	Actinobacteria	Nitriliruptoria	Nitriliruptorales	Nitriliruptoraceae	7.34808e-05	0.000409124	7.34808e-05
0	0	0	0	0.0022779	0	0	0	0	0	0	0	0	0	0	0	0	0	0	0	0	0	0	0	0	0	0	0	0	0	0	OTU_839	Bacteria	Planctomycetes	Phycisphaerae	C86	uncultured planctomycete	7.34808e-05	0.000409124	7.34808e-05
0	0	0	0	0	0	0	0	0	0	0	0	0	0	0	0	0	0	0	0	0	0	0	0	0	0	0	0	0	0	0.0022779	OTU_1075	Bacteria	Planctomycetes	Pla4 lineage	uncultured bacterium	uncultured bacterium	7.34808e-05	0.000409124	7.34808e-05
0	0	0	0	0	0	0	0	0	0	0	0	0	0	0	0	0	0	0	0	0	0	0	0	0	0	0	0	0	0	0.0022779	OTU_1099	Bacteria	BRC1				7.34808e-05	0.000409124	7.34808e-05
0	0	0	0	0	0	0	0	0	0	0	0	0	0	0	0	0	0	0	0	0	0	0	0	0	0	0	0	0	0	0.0022779	OTU_1412	Bacteria	Patescibacteria	Gracilibacteria	marine metagenome	marine metagenome	7.34808e-05	0.000409124	7.34808e-05
0	0.0022779	0	0	0	0	0	0	0	0	0	0	0	0	0	0	0	0	0	0	0	0	0	0	0	0	0	0	0	0	0	OTU_1484	Bacteria	Patescibacteria	ABY1	Candidatus Uhrbacteria	marine metagenome	7.34808e-05	0.000409124	7.34808e-05
0	0	0	0	0	0	0	0	0	0.0022779	0	0	0	0	0	0	0	0	0	0	0	0	0	0	0	0	0	0	0	0	0	OTU_1655	Bacteria	Marinimicrobia (SAR406 clade)	uncultured bacterium HF0500_01L02	uncultured bacterium HF0500_01L02	uncultured bacterium HF0500_01L02	7.34808e-05	0.000409124	7.34808e-05
0	0	0	0	0	0	0.0022779	0	0	0	0	0	0	0	0	0	0	0	0	0	0	0	0	0	0	0	0	0	0	0	0	OTU_2772	Bacteria	Proteobacteria	Deltaproteobacteria	PB19	uncultured marine bacterium	7.34808e-05	0.000409124	7.34808e-05
0	0	0	0	0	0	0	0	0	0	0	0	0	0	0	0	0	0	0.0022779	0	0	0	0	0	0	0	0	0	0	0	0	OTU_2933	Bacteria	Proteobacteria	Deltaproteobacteria	Bradymonadales	uncultured delta proteobacterium	7.34808e-05	0.000409124	7.34808e-05
0	0	0	0	0	0	0.0022779	0	0	0	0	0	0	0	0	0	0	0	0	0	0	0	0	0	0	0	0	0	0	0	0	OTU_3216	Bacteria	Bacteroidetes	Bacteroidia	Bacteroidales	Marinifilaceae	7.34808e-05	0.000409124	7.34808e-05
0.0022779	0	0	0	0	0	0	0	0	0	0	0	0	0	0	0	0	0	0	0	0	0	0	0	0	0	0	0	0	0	0	OTU_3975	Bacteria	Gemmatimonadetes	BD2-11 terrestrial group	uncultured Gemmatimonadetes bacterium	uncultured Gemmatimonadetes bacterium	7.34808e-05	0.000409124	7.34808e-05
0	0	0	0	0	0	0	0	0	0	0	0	0	0.0022779	0	0	0	0	0	0	0	0	0	0	0	0	0	0	0	0	0	OTU_4112	Bacteria	Acidobacteria	AT-s3-28			7.34808e-05	0.000409124	7.34808e-05
0	0	0	0	0.0022779	0	0	0	0	0	0	0	0	0	0	0	0	0	0	0	0	0	0	0	0	0	0	0	0	0	0	OTU_4426	Bacteria	Proteobacteria	Gammaproteobacteria	Oceanospirillales	P13-46	7.34808e-05	0.000409124	7.34808e-05
0	0	0	0	0	0	0	0	0	0	0	0	0	0	0	0	0	0	0	0	0	0	0	0	0	0	0	0	0.0022779	0	0	OTU_5013	Bacteria	Proteobacteria	Gammaproteobacteria	CHAB-XI-27	uncultured proteobacterium	7.34808e-05	0.000409124	7.34808e-05
0	0	0	0	0	0	0	0	0	0	0.000759301	0	0	0	0	0	0	0	0	0	0	0	0	0	0	0	0	0	0	0.000759301	0	OTU_41	Bacteria	Dependentiae	Babeliae	Babeliales	UBA12409	4.89872e-05	0.000189621	3.4057e-05
0	0	0	0	0	0	0	0	0	0	0	0	0	0	0	0	0	0	0.0015186	0	0	0	0	0	0	0	0	0	0	0	0	OTU_48	Bacteria	Dependentiae	Babeliae	Babeliales	Babeliaceae	4.89872e-05	0.000272749	4.89872e-05
0	0	0	0	0	0	0	0.0015186	0	0	0	0	0	0	0	0	0	0	0	0	0	0	0	0	0	0	0	0	0	0	0	OTU_225	Bacteria	Chloroflexi	Dehalococcoidia	SAR202 clade	uncultured bacterium	4.89872e-05	0.000272749	4.89872e-05
0	0	0	0	0	0	0	0	0	0	0	0	0	0	0	0	0	0	0	0	0.0015186	0	0	0	0	0	0	0	0	0	0	OTU_239	Bacteria	Firmicutes	Bacilli	Bacillales	Bacillaceae	4.89872e-05	0.000272749	4.89872e-05
0	0	0	0	0	0	0	0	0	0	0	0.0015186	0	0	0	0	0	0	0	0	0	0	0	0	0	0	0	0	0	0	0	OTU_261	Bacteria	Firmicutes	Bacilli	Bacillales	Staphylococcaceae	4.89872e-05	0.000272749	4.89872e-05
0	0	0	0	0	0	0	0	0	0	0	0	0	0	0	0	0	0	0.0015186	0	0	0	0	0	0	0	0	0	0	0	0	OTU_444	Bacteria	Dadabacteria	Dadabacteriia	Dadabacteriales	uncultured candidate division SBR1093 bacterium	4.89872e-05	0.000272749	4.89872e-05
0	0	0	0	0	0	0	0	0	0	0	0	0	0	0	0	0	0	0	0	0	0	0	0	0	0	0	0	0	0	0.0015186	OTU_449	Bacteria	Latescibacteria	unidentified bacterium wb1_H11	unidentified bacterium wb1_H11	unidentified bacterium wb1_H11	4.89872e-05	0.000272749	4.89872e-05
0	0	0	0	0	0	0	0	0	0	0	0	0	0.0015186	0	0	0	0	0	0	0	0	0	0	0	0	0	0	0	0	0	OTU_524	Bacteria	Acidobacteria	Acidobacteriia	Solibacterales	Solibacteraceae (Subgroup 3)	4.89872e-05	0.000272749	4.89872e-05
0	0	0	0	0	0	0	0	0	0	0	0	0	0	0	0	0	0	0.0015186	0	0	0	0	0	0	0	0	0	0	0	0	OTU_774	Bacteria	Planctomycetes	Phycisphaerae	MSBL9	SM23-30	4.89872e-05	0.000272749	4.89872e-05
0	0	0	0	0	0	0	0	0	0	0	0	0	0	0	0	0	0	0	0	0	0	0	0	0	0	0.0015186	0	0	0	0	OTU_1066	Bacteria	Planctomycetes	vadinHA49	uncultured bacterium	uncultured bacterium	4.89872e-05	0.000272749	4.89872e-05
0	0	0	0	0	0	0	0	0.0015186	0	0	0	0	0	0	0	0	0	0	0	0	0	0	0	0	0	0	0	0	0	0	OTU_1119	Eukaryota	SAR	Stramenopiles	Bicosoecida	Pseudobodo	4.89872e-05	0.000272749	4.89872e-05
0	0	0	0	0	0	0	0	0	0	0	0	0	0	0	0	0	0	0	0	0	0	0	0	0	0	0	0	0.0015186	0	0	OTU_1312	Bacteria	Epsilonbacteraeota	Campylobacteria	Campylobacterales	Thiovulaceae	4.89872e-05	0.000272749	4.89872e-05
0	0	0	0	0	0	0	0	0	0	0.0015186	0	0	0	0	0	0	0	0	0	0	0	0	0	0	0	0	0	0	0	0	OTU_1399	Bacteria	Omnitrophicaeota				4.89872e-05	0.000272749	4.89872e-05
0	0.000759301	0	0	0	0	0	0	0	0	0	0	0	0	0	0	0	0	0	0	0	0	0	0	0	0	0	0	0	0.000759301	0	OTU_1455	Bacteria	Patescibacteria	Gracilibacteria	Candidatus Peribacteria	uncultured bacterium	4.89872e-05	0.000189621	3.4057e-05
0	0	0	0	0	0	0	0	0	0	0	0	0	0	0	0	0	0	0	0	0	0	0	0	0	0	0	0	0.0015186	0	0	OTU_1467	Bacteria	Patescibacteria	ABY1	Candidatus Falkowbacteria	uncultured bacterium	4.89872e-05	0.000272749	4.89872e-05
0	0	0	0	0	0	0	0	0	0	0	0	0	0	0	0	0	0	0	0	0	0	0	0	0	0	0	0.000759301	0	0.000759301	0	OTU_1486	Bacteria	Patescibacteria	ABY1	Candidatus Uhrbacteria	uncultured bacterium	4.89872e-05	0.000189621	3.4057e-05
0	0	0	0	0	0	0	0	0	0	0	0	0	0	0	0	0	0	0	0.0015186	0	0	0	0	0	0	0	0	0	0	0	OTU_1495	Bacteria	Patescibacteria	Parcubacteria	Candidatus Campbellbacteria		4.89872e-05	0.000272749	4.89872e-05
0	0	0	0	0	0	0	0	0	0.0015186	0	0	0	0	0	0	0	0	0	0	0	0	0	0	0	0	0	0	0	0	0	OTU_1534	Bacteria	Patescibacteria	Gracilibacteria	Absconditabacteriales (SR1)	uncultured bacterium	4.89872e-05	0.000272749	4.89872e-05
0.0015186	0	0	0	0	0	0	0	0	0	0	0	0	0	0	0	0	0	0	0	0	0	0	0	0	0	0	0	0	0	0	OTU_1677	Bacteria	Proteobacteria	Alphaproteobacteria	Azospirillales	Inquilinaceae	4.89872e-05	0.000272749	4.89872e-05
0	0	0	0	0	0	0	0	0	0	0	0	0	0	0	0	0	0	0	0.000759301	0	0	0	0	0	0	0.000759301	0	0	0	0	OTU_1989	Bacteria	Proteobacteria	Alphaproteobacteria	Thalassobaculales	Nisaeaceae	4.89872e-05	0.000189621	3.4057e-05
0	0	0	0	0	0	0	0	0	0	0	0	0	0	0	0	0	0.0015186	0	0	0	0	0	0	0	0	0	0	0	0	0	OTU_2291	Bacteria	Proteobacteria	Alphaproteobacteria	uncultured	uncultured Pelagibacterales bacterium	4.89872e-05	0.000272749	4.89872e-05
0	0	0.000759301	0	0	0	0	0	0	0	0	0	0	0	0	0	0	0	0	0	0	0	0	0	0	0.000759301	0	0	0	0	0	OTU_2577	Bacteria	Proteobacteria	Alphaproteobacteria	Caulobacterales	Parvularculaceae	4.89872e-05	0.000189621	3.4057e-05
0.0015186	0	0	0	0	0	0	0	0	0	0	0	0	0	0	0	0	0	0	0	0	0	0	0	0	0	0	0	0	0	0	OTU_2628	Bacteria	Proteobacteria	Deltaproteobacteria	SAR324 clade(Marine group B)	metagenome	4.89872e-05	0.000272749	4.89872e-05
0	0	0	0	0	0.000759301	0	0	0	0	0	0	0	0	0	0	0	0	0	0	0	0	0	0	0	0	0	0	0.000759301	0	0	OTU_2752	Bacteria	Proteobacteria	Deltaproteobacteria	Desulfobacterales	Desulfobacteraceae	4.89872e-05	0.000189621	3.4057e-05
0	0.000759301	0	0	0	0	0	0	0	0	0	0	0	0	0	0	0	0	0	0	0	0	0	0	0	0	0	0	0	0.000759301	0	OTU_2759	Bacteria	Proteobacteria	Deltaproteobacteria	Bradymonadales	uncultured bacterium	4.89872e-05	0.000189621	3.4057e-05
0	0	0	0.0015186	0	0	0	0	0	0	0	0	0	0	0	0	0	0	0	0	0	0	0	0	0	0	0	0	0	0	0	OTU_2766	Bacteria	Proteobacteria	Deltaproteobacteria	PB19	uncultured delta proteobacterium	4.89872e-05	0.000272749	4.89872e-05
0	0	0	0	0	0	0	0	0	0	0	0	0	0	0	0	0	0	0	0.0015186	0	0	0	0	0	0	0	0	0	0	0	OTU_2767	Bacteria	Proteobacteria	Deltaproteobacteria	PB19	uncultured marine microorganism	4.89872e-05	0.000272749	4.89872e-05
0	0	0	0	0	0	0	0	0	0	0	0	0	0	0	0	0	0	0	0.0015186	0	0	0	0	0	0	0	0	0	0	0	OTU_2778	Bacteria	Proteobacteria	Deltaproteobacteria	Bradymonadales	Deltaproteobacteria bacterium SKP-2	4.89872e-05	0.000272749	4.89872e-05
0	0	0	0	0	0	0	0	0	0	0	0	0	0	0	0	0	0	0	0	0	0.0015186	0	0	0	0	0	0	0	0	0	OTU_3184	Bacteria	Bacteroidetes	Bacteroidia	Bacteroidales		4.89872e-05	0.000272749	4.89872e-05
0	0	0	0	0	0	0	0	0	0	0	0	0	0	0	0	0	0	0	0	0	0	0	0	0	0	0	0	0.0015186	0	0	OTU_4100	Bacteria	Acidobacteria	Holophagae	Acanthopleuribacterales	Acanthopleuribacteraceae	4.89872e-05	0.000272749	4.89872e-05
0	0	0	0	0	0	0	0	0	0	0	0	0	0	0	0	0	0	0	0	0	0	0	0	0	0	0	0	0	0.0015186	0	OTU_4115	Bacteria	Acidobacteria	Subgroup 9	uncultured Acidobacterium sp.	uncultured Acidobacterium sp.	4.89872e-05	0.000272749	4.89872e-05
0	0	0	0	0	0	0	0	0	0	0.0015186	0	0	0	0	0	0	0	0	0	0	0	0	0	0	0	0	0	0	0	0	OTU_4116	Bacteria	Acidobacteria	Subgroup 22			4.89872e-05	0.000272749	4.89872e-05
0	0	0	0	0	0	0	0	0	0	0	0	0	0	0	0	0	0.000759301	0	0	0	0	0	0	0	0	0	0	0	0.000759301	0	OTU_4453	Bacteria	Proteobacteria	Gammaproteobacteria	KI89A clade	uncultured marine microorganism	4.89872e-05	0.000189621	3.4057e-05
0.0015186	0	0	0	0	0	0	0	0	0	0	0	0	0	0	0	0	0	0	0	0	0	0	0	0	0	0	0	0	0	0	OTU_4730	Bacteria	Proteobacteria	Gammaproteobacteria	Betaproteobacteriales	Nitrosomonadaceae	4.89872e-05	0.000272749	4.89872e-05
0	0	0	0	0	0	0	0	0	0	0	0	0	0	0	0	0	0	0	0	0	0	0	0	0	0	0	0	0	0.0015186	0	OTU_4799	Bacteria	Proteobacteria	Gammaproteobacteria	D90		4.89872e-05	0.000272749	4.89872e-05
0	0	0	0	0	0	0	0	0	0	0	0	0	0	0	0	0	0	0	0	0	0	0	0	0	0	0.0015186	0	0	0	0	OTU_4803	Bacteria	Proteobacteria	Gammaproteobacteria	Salinisphaerales	Salinisphaeraceae	4.89872e-05	0.000272749	4.89872e-05
0	0	0.000759301	0	0	0	0	0	0	0.000759301	0	0	0	0	0	0	0	0	0	0	0	0	0	0	0	0	0	0	0	0	0	OTU_4896	Bacteria	Proteobacteria	Gammaproteobacteria	Cellvibrionales	Porticoccaceae	4.89872e-05	0.000189621	3.4057e-05
0	0	0	0	0	0	0	0	0	0	0	0	0	0	0	0	0	0	0	0	0	0	0	0.0015186	0	0	0	0	0	0	0	OTU_5007	Bacteria	Proteobacteria	Gammaproteobacteria	I3A	uncultured bacterium	4.89872e-05	0.000272749	4.89872e-05
0	0	0	0	0	0	0	0	0	0	0	0	0	0	0	0	0	0	0	0	0	0	0	0	0	0	0	0	0	0	0.000759301	OTU_3	Bacteria	Chlamydiae	Chlamydiae	Chlamydiales	cvE6	2.44936e-05	0.000136375	2.44936e-05
0	0	0	0	0	0	0	0	0	0	0	0	0	0	0	0	0	0	0	0	0	0	0	0	0	0	0	0	0	0	0.000759301	OTU_38	Bacteria	Proteobacteria	Alphaproteobacteria	Paracaedibacterales	Paracaedibacteraceae	2.44936e-05	0.000136375	2.44936e-05
0.000759301	0	0	0	0	0	0	0	0	0	0	0	0	0	0	0	0	0	0	0	0	0	0	0	0	0	0	0	0	0	0	OTU_135	Bacteria	Lentisphaerae	Oligosphaeria	P.palmC41	uncultured bacterium	2.44936e-05	0.000136375	2.44936e-05
0	0	0	0	0	0	0.000759301	0	0	0	0	0	0	0	0	0	0	0	0	0	0	0	0	0	0	0	0	0	0	0	0	OTU_224	Bacteria	Chloroflexi	Dehalococcoidia	SAR202 clade	uncultured Bacteroidetes/Chlorobi group bacterium	2.44936e-05	0.000136375	2.44936e-05
0	0	0	0	0	0	0	0	0	0	0.000759301	0	0	0	0	0	0	0	0	0	0	0	0	0	0	0	0	0	0	0	0	OTU_227	Bacteria	Acetothermia	Acetothermiia	uncultured bacterium	uncultured bacterium	2.44936e-05	0.000136375	2.44936e-05
0.000759301	0	0	0	0	0	0	0	0	0	0	0	0	0	0	0	0	0	0	0	0	0	0	0	0	0	0	0	0	0	0	OTU_246	Bacteria	Firmicutes	Bacilli	Lactobacillales	Lactobacillaceae	2.44936e-05	0.000136375	2.44936e-05
0	0.000759301	0	0	0	0	0	0	0	0	0	0	0	0	0	0	0	0	0	0	0	0	0	0	0	0	0	0	0	0	0	OTU_321	Bacteria	Firmicutes	Clostridia	Clostridiales	Defluviitaleaceae	2.44936e-05	0.000136375	2.44936e-05
0	0	0	0	0	0	0.000759301	0	0	0	0	0	0	0	0	0	0	0	0	0	0	0	0	0	0	0	0	0	0	0	0	OTU_364	Bacteria	Firmicutes	Clostridia	Clostridiales	Clostridiaceae 1	2.44936e-05	0.000136375	2.44936e-05
0	0	0	0	0	0	0	0	0	0	0	0	0	0	0	0	0	0	0	0	0	0	0	0	0	0	0	0	0.000759301	0	0	OTU_425	Bacteria	Firmicutes	Clostridia	Clostridiales	Clostridiaceae 4	2.44936e-05	0.000136375	2.44936e-05
0	0	0	0	0	0	0	0	0	0	0	0	0	0	0	0	0	0	0	0.000759301	0	0	0	0	0	0	0	0	0	0	0	OTU_506	Bacteria	Actinobacteria	Actinobacteria	Corynebacteriales	Mycobacteriaceae	2.44936e-05	0.000136375	2.44936e-05
0	0	0.000759301	0	0	0	0	0	0	0	0	0	0	0	0	0	0	0	0	0	0	0	0	0	0	0	0	0	0	0	0	OTU_538	Bacteria	Kiritimatiellaeota	Kiritimatiellae	WCHB1-41	uncultured organism	2.44936e-05	0.000136375	2.44936e-05
0	0	0.000759301	0	0	0	0	0	0	0	0	0	0	0	0	0	0	0	0	0	0	0	0	0	0	0	0	0	0	0	0	OTU_687	Bacteria	Planctomycetes	vadinHA49	uncultured Antarctic bacterium LB3-13	uncultured Antarctic bacterium LB3-13	2.44936e-05	0.000136375	2.44936e-05
0	0	0	0	0	0	0	0	0	0	0	0	0	0.000759301	0	0	0	0	0	0	0	0	0	0	0	0	0	0	0	0	0	OTU_692	Bacteria	Planctomycetes	BD7-11	metagenome	metagenome	2.44936e-05	0.000136375	2.44936e-05
0	0	0	0	0	0	0	0	0	0	0	0	0	0	0	0	0	0	0	0.000759301	0	0	0	0	0	0	0	0	0	0	0	OTU_720	Bacteria	Planctomycetes	OM190	uncultured Planctomycetales bacterium	uncultured Planctomycetales bacterium	2.44936e-05	0.000136375	2.44936e-05
0	0	0	0	0	0.000759301	0	0	0	0	0	0	0	0	0	0	0	0	0	0	0	0	0	0	0	0	0	0	0	0	0	OTU_753	Bacteria	Planctomycetes	OM190	uncultured Planctomycetaceae bacterium	uncultured Planctomycetaceae bacterium	2.44936e-05	0.000136375	2.44936e-05
0	0	0	0	0	0	0	0	0	0	0	0	0	0	0	0	0	0	0	0	0	0	0	0	0	0	0	0	0.000759301	0	0	OTU_936	Bacteria	Planctomycetes	Planctomycetacia	Gemmatales	Gemmataceae	2.44936e-05	0.000136375	2.44936e-05
0.000759301	0	0	0	0	0	0	0	0	0	0	0	0	0	0	0	0	0	0	0	0	0	0	0	0	0	0	0	0	0	0	OTU_1060	Bacteria	Planctomycetes	Pla3 lineage			2.44936e-05	0.000136375	2.44936e-05
0	0	0	0.000759301	0	0	0	0	0	0	0	0	0	0	0	0	0	0	0	0	0	0	0	0	0	0	0	0	0	0	0	OTU_1120	Eukaryota	SAR	Stramenopiles	Ochrophyta	D_6__Bacillariophyceae	2.44936e-05	0.000136375	2.44936e-05
0	0	0	0	0	0	0	0	0	0	0	0	0	0	0	0	0	0.000759301	0	0	0	0	0	0	0	0	0	0	0	0	0	OTU_1190	Archaea	Euryarchaeota	Thermoplasmata	Marine Group II	uncultured marine group II euryarchaeote HF130_28F07	2.44936e-05	0.000136375	2.44936e-05
0	0	0	0	0	0	0	0	0	0	0.000759301	0	0	0	0	0	0	0	0	0	0	0	0	0	0	0	0	0	0	0	0	OTU_1247	Archaea	Euryarchaeota	Halobacteria	Halobacteriales	Halomicrobiaceae	2.44936e-05	0.000136375	2.44936e-05
0	0	0	0	0	0.000759301	0	0	0	0	0	0	0	0	0	0	0	0	0	0	0	0	0	0	0	0	0	0	0	0	0	OTU_1291	Archaea	Nanoarchaeaeota	Woesearchaeia	marine metagenome	marine metagenome	2.44936e-05	0.000136375	2.44936e-05
0	0	0	0	0	0	0	0	0	0	0.000759301	0	0	0	0	0	0	0	0	0	0	0	0	0	0	0	0	0	0	0	0	OTU_1314	Bacteria	Epsilonbacteraeota	Campylobacteria	Campylobacterales	Sulfurovaceae	2.44936e-05	0.000136375	2.44936e-05
0	0	0	0	0	0	0	0	0	0	0	0	0	0	0	0	0	0	0	0.000759301	0	0	0	0	0	0	0	0	0	0	0	OTU_1414	Bacteria	Patescibacteria	Gracilibacteria	uncultured bacterium	uncultured bacterium	2.44936e-05	0.000136375	2.44936e-05
0	0	0	0	0	0	0	0	0	0	0	0	0	0	0	0	0	0	0	0	0	0	0	0	0	0	0	0	0	0	0.000759301	OTU_1440	Bacteria	Patescibacteria	Gracilibacteria	JGI 0000069-P22	uncultured bacterium	2.44936e-05	0.000136375	2.44936e-05
0	0	0	0	0	0	0	0	0	0	0	0	0	0	0	0	0	0	0.000759301	0	0	0	0	0	0	0	0	0	0	0	0	OTU_1443	Bacteria	Patescibacteria	Gracilibacteria			2.44936e-05	0.000136375	2.44936e-05
0	0	0	0	0	0	0	0	0	0	0	0	0	0	0	0	0	0	0	0	0	0	0	0	0	0.000759301	0	0	0	0	0	OTU_1648	Bacteria	Marinimicrobia (SAR406 clade)	marine metagenome	marine metagenome	marine metagenome	2.44936e-05	0.000136375	2.44936e-05
0	0	0	0	0	0	0	0	0	0	0	0	0	0	0	0	0	0	0	0	0	0	0	0	0	0	0	0	0	0.000759301	0	OTU_1653	Bacteria	Marinimicrobia (SAR406 clade)	unidentified marine bacterioplankton	unidentified marine bacterioplankton	unidentified marine bacterioplankton	2.44936e-05	0.000136375	2.44936e-05
0	0	0	0	0	0	0	0	0	0	0	0	0	0	0	0	0	0.000759301	0	0	0	0	0	0	0	0	0	0	0	0	0	OTU_1685	Bacteria	Proteobacteria	Alphaproteobacteria	uncultured	uncultured marine microorganism	2.44936e-05	0.000136375	2.44936e-05
0	0.000759301	0	0	0	0	0	0	0	0	0	0	0	0	0	0	0	0	0	0	0	0	0	0	0	0	0	0	0	0	0	OTU_1824	Bacteria	Proteobacteria	Alphaproteobacteria	Rhizobiales	Stappiaceae	2.44936e-05	0.000136375	2.44936e-05
0	0	0	0	0	0	0	0	0	0	0	0	0	0	0.000759301	0	0	0	0	0	0	0	0	0	0	0	0	0	0	0	0	OTU_2115	Bacteria	Proteobacteria	Alphaproteobacteria	Micavibrionales		2.44936e-05	0.000136375	2.44936e-05
0	0	0	0	0	0	0	0	0	0	0	0	0	0.000759301	0	0	0	0	0	0	0	0	0	0	0	0	0	0	0	0	0	OTU_2397	Bacteria	Proteobacteria	Alphaproteobacteria	Sneathiellales	Sneathiellaceae	2.44936e-05	0.000136375	2.44936e-05
0	0.000759301	0	0	0	0	0	0	0	0	0	0	0	0	0	0	0	0	0	0	0	0	0	0	0	0	0	0	0	0	0	OTU_2739	Bacteria	Proteobacteria	Deltaproteobacteria	Myxococcales		2.44936e-05	0.000136375	2.44936e-05
0	0	0	0	0	0	0	0	0	0	0	0	0	0	0	0	0	0	0	0	0	0	0	0	0	0	0.000759301	0	0	0	0	OTU_2894	Bacteria	Proteobacteria	Deltaproteobacteria	Myxococcales	uncultured bacterium	2.44936e-05	0.000136375	2.44936e-05
0	0	0	0	0	0	0	0	0	0.000759301	0	0	0	0	0	0	0	0	0	0	0	0	0	0	0	0	0	0	0	0	0	OTU_2972	Bacteria	Bacteroidetes	Rhodothermia	Balneolales	Balneolaceae	2.44936e-05	0.000136375	2.44936e-05
0	0	0	0	0	0	0	0	0	0	0	0	0	0	0	0	0	0	0	0.000759301	0	0	0	0	0	0	0	0	0	0	0	OTU_3551	Bacteria	Bacteroidetes	Bacteroidia	Flavobacteriales	Schleiferiaceae	2.44936e-05	0.000136375	2.44936e-05
0	0	0	0	0	0	0	0	0	0	0	0	0	0	0	0	0	0	0.000759301	0	0	0	0	0	0	0	0	0	0	0	0	OTU_4111	Bacteria	Acidobacteria	Subgroup 22	Acidobacteria bacterium Mor1	Acidobacteria bacterium Mor1	2.44936e-05	0.000136375	2.44936e-05
0	0	0	0	0	0	0	0	0	0	0	0	0	0	0	0	0	0	0	0	0	0	0	0	0	0	0	0	0.000759301	0	0	OTU_4219	Bacteria	Spirochaetes	Spirochaetia	Brevinematales	Brevinemataceae	2.44936e-05	0.000136375	2.44936e-05
0	0	0	0	0	0	0	0	0	0	0	0	0	0	0	0	0	0	0	0	0	0	0	0	0	0	0	0	0	0	0.000759301	OTU_4231	Bacteria	Proteobacteria	Gammaproteobacteria	Ga0077536	uncultured bacterium	2.44936e-05	0.000136375	2.44936e-05
0	0	0	0	0	0	0	0	0	0	0	0	0	0	0	0	0	0.000759301	0	0	0	0	0	0	0	0	0	0	0	0	0	OTU_4646	Bacteria	Proteobacteria	Gammaproteobacteria	Enterobacteriales	Enterobacteriaceae	2.44936e-05	0.000136375	2.44936e-05
0	0	0	0	0	0	0	0	0	0	0	0	0	0	0	0	0	0	0	0.000759301	0	0	0	0	0	0	0	0	0	0	0	OTU_4832	Bacteria	Proteobacteria	Gammaproteobacteria	Methylococcales	Cycloclasticaceae	2.44936e-05	0.000136375	2.44936e-05
0	0	0.000759301	0	0	0	0	0	0	0	0	0	0	0	0	0	0	0	0	0	0	0	0	0	0	0	0	0	0	0	0	OTU_4977	Bacteria	Proteobacteria	Gammaproteobacteria	uncultured	uncultured bacterium	2.44936e-05	0.000136375	2.44936e-05
0	0	0	0	0	0	0	0	0	0	0	0	0	0	0	0	0	0	0	0	0	0.000759301	0	0	0	0	0	0	0	0	0	OTU_4999	Bacteria	Proteobacteria	Gammaproteobacteria	EC3	uncultured bacterium	2.44936e-05	0.000136375	2.44936e-05
0	0	0	0	0	0	0	0	0	0.000759301	0	0	0	0	0	0	0	0	0	0	0	0	0	0	0	0	0	0	0	0	0	OTU_5012	Bacteria	Proteobacteria	Gammaproteobacteria	sediment-surface35	uncultured gamma proteobacterium	2.44936e-05	0.000136375	2.44936e-05

## Sheet: Table S4
Table S4: Relative abundance of the families and genera associated with the fish fecal samples
FECES2	FECES3	T0FECES	Moyenne	SE	Kingdom	Phylum	Class	Order	Family				FECES2	FECES3	T0FECES	Moyenne	Kingdom	Phylum	Class	Order	Family	Genus
0.473045	0.00379651	0.469248	0.315363	0.155787	Bacteria	Proteobacteria	Gammaproteobacteria	Vibrionales	Vibrionaceae				0.287775	0.00379651	0.28246	0.191344	Bacteria	Proteobacteria	Gammaproteobacteria	Vibrionales	Vibrionaceae	uncultured
0.270311	0.151101	0.181473	0.200962	0.0357661	Bacteria	Firmicutes	Clostridia	Clostridiales	Lachnospiraceae				0.270311	0.0493546	0.174639	0.164768	Bacteria	Firmicutes	Clostridia	Clostridiales	Lachnospiraceae	Epulopiscium
0.0516325	0.299924	0.0432802	0.131612	0.0841904	Bacteria	Proteobacteria	Alphaproteobacteria	Rhodobacterales	Rhodobacteraceae				0.123007	0	0.121488	0.0814984	Bacteria	Proteobacteria	Gammaproteobacteria	Vibrionales	Vibrionaceae	Vibrio
0.0690964	0.00303721	0.100987	0.0577069	0.0288435	Bacteria	Fusobacteria	Fusobacteriia	Fusobacteriales	Fusobacteriaceae				0.0182232	0.208808	0	0.075677	Bacteria	Proteobacteria	Alphaproteobacteria	Rhodobacterales	Rhodobacteraceae
0	0.10858	0	0.0361934	0.0361934	Bacteria	Cyanobacteria	Oxyphotobacteria	Nostocales	Phormidiaceae				0.0334093	0.0911162	0.0432802	0.0559352	Bacteria	Proteobacteria	Alphaproteobacteria	Rhodobacterales	Rhodobacteraceae	Ruegeria
0.0447988	0	0.0584662	0.0344217	0.0176573	Bacteria	Spirochaetes	Spirochaetia	Brevinematales	Brevinemataceae				0.0584662	0	0.0721336	0.0435333	Bacteria	Fusobacteria	Fusobacteriia	Fusobacteriales	Fusobacteriaceae	Propionigenium
0.000759301	0.0637813	0.00379651	0.022779	0.0205199	Bacteria	Planctomycetes	Planctomycetacia	Pirellulales	Pirellulaceae				0	0.101746	0.00379651	0.035181	Bacteria	Firmicutes	Clostridia	Clostridiales	Lachnospiraceae	Cellulosilyticum
0.0250569	0	0.0341686	0.0197418	0.0102154	Bacteria	Bacteroidetes	Sphingobacteriia	Sphingobacteriales	Flammeovirgaceae				0.0447988	0	0.0584662	0.0344217	Bacteria	Spirochaetes	Spirochaetia	Brevinematales	Brevinemataceae	Brevinema
0	0.0539104	0	0.0179701	0.0179701	Bacteria	Verrucomicrobia	Verrucomicrobiae	Verrucomicrobiales	Rubritaleaceae				0.0417616	0	0.047836	0.0298659	Bacteria	Proteobacteria	Gammaproteobacteria	Vibrionales	Vibrionaceae	Photobacterium
0.00455581	0.0372058	0.00759301	0.0164515	0.0104141	Bacteria	Firmicutes	Clostridia	Clostridiales	Peptostreptococcaceae				0	0.0607441	0	0.020248	Bacteria	Cyanobacteria	Oxyphotobacteria	Nostocales	Phormidiaceae	Trichodesmium IMS101
0	0.0379651	0.00607441	0.0146798	0.0117739	Bacteria	Firmicutes							0.0205011	0	0.0280942	0.0161984	Bacteria	Bacteroidetes	Bacteroidia	Cytophagales	Flammeovirgaceae	Persicobacter
0.0113895	0	0.0318907	0.0144267	0.00933045	Bacteria	Bacteroidetes	Bacteroidia	Bacteroidales	Tannerellaceae				0	0.0379651	0.00607441	0.0146798	Bacteria	Firmicutes
0.0022779	0.040243	0	0.0141736	0.0130513	Bacteria	Firmicutes	Clostridia	Clostridiales	Clostridiaceae 1				0	0.0440395	0	0.0146798	Bacteria	Cyanobacteria	Oxyphotobacteria	Nostocales	Phormidiaceae
0	0.0417616	0	0.0139205	0.0139205	Bacteria	Cyanobacteria	Oxyphotobacteria	Nostocales	Xenococcaceae				0.0022779	0.040243	0	0.0141736	Bacteria	Firmicutes	Clostridia	Clostridiales	Clostridiaceae 1	Clostridium sensu stricto 1
0	0.0288535	0	0.00961782	0.00961782	Bacteria	Proteobacteria	Alphaproteobacteria	Rhizobiales	Rhizobiaceae				0.0205011	0	0.0174639	0.012655	Bacteria	Proteobacteria	Gammaproteobacteria	Vibrionales	Vibrionaceae
0	0.0288535	0	0.00961782	0.00961782	Bacteria	Proteobacteria	Alphaproteobacteria	Rhizobiales	Methyloligellaceae				0	0.0372058	0	0.0124019	Bacteria	Firmicutes	Clostridia	Clostridiales	Peptostreptococcaceae	Terrisporobacter
0.00303721	0.0212604	0	0.00809922	0.00663876	Bacteria	Verrucomicrobia	Verrucomicrobiae	Verrucomicrobiales	DEV007				0.0113895	0	0.0258162	0.0124019	Bacteria	Bacteroidetes	Bacteroidia	Bacteroidales	Tannerellaceae	Macellibacteroides
0	0.0235383	0	0.00784611	0.00784611	Bacteria	Proteobacteria							0	0.0341686	0	0.0113895	Bacteria	Cyanobacteria	Oxyphotobacteria	Nostocales	Xenococcaceae	Xenococcus PCC-7305
0.00683371	0.00303721	0.0106302	0.00683371	0.00219191	Bacteria	Proteobacteria	Deltaproteobacteria	Desulfobacterales	Desulfobulbaceae				0	0.0288535	0	0.00961782	Bacteria	Planctomycetes	Planctomycetacia	Pirellulales	Pirellulaceae	Pir4 lineage
0.00303721	0.000759301	0.0129081	0.00556821	0.0037284	Bacteria	Proteobacteria	Gammaproteobacteria	Cellvibrionales	Halieaceae				0.00607441	0	0.0220197	0.00936472	Bacteria	Fusobacteria	Fusobacteriia	Fusobacteriales	Fusobacteriaceae	Fusobacterium
0.0136674	0	0	0.00455581	0.00455581	Bacteria	Cyanobacteria	Oxyphotobacteria	Nostocales	Microcystaceae				0	0.0242976	0	0.00809922	Bacteria	Proteobacteria	Alphaproteobacteria	Rhizobiales	Rhizobiaceae	Roseitalea
0.000759301	0.00911162	0	0.00329031	0.0029189	Bacteria	Planctomycetes	Planctomycetacia	Planctomycetales	Rubinisphaeraceae				0	0.0235383	0	0.00784611	Bacteria	Verrucomicrobia	Verrucomicrobiae	Verrucomicrobiales	Rubritaleaceae	Haloferula
0	0.00835232	0.0015186	0.00329031	0.00256869	Bacteria	Bacteroidetes	Bacteroidia	Cytophagales	Amoebophilaceae				0	0.0235383	0	0.00784611	Bacteria	Verrucomicrobia	Verrucomicrobiae	Verrucomicrobiales	Rubritaleaceae	Rubritalea
0	0	0.00987092	0.00329031	0.00329031	Bacteria	Proteobacteria	Gammaproteobacteria	Alteromonadales	Colwelliaceae				0	0.0235383	0	0.00784611	Bacteria	Proteobacteria	0	0	0	0
0	0	0.00759301	0.002531	0.002531	Bacteria	Proteobacteria	Gammaproteobacteria	Alteromonadales	Ferrimonadaceae				0	0.0174639	0	0.00582131	Bacteria	Proteobacteria	Alphaproteobacteria	Rhizobiales	Methyloligellaceae	Methyloceanibacter
0.0015186	0	0.00607441	0.002531	0.00182513	Bacteria	Proteobacteria	Gammaproteobacteria	Alteromonadales	Moritellaceae				0.00683371	0	0.0106302	0.00582131	Bacteria	Proteobacteria	Deltaproteobacteria	Desulfobacterales	Desulfobulbaceae	Desulfotalea
0	0.00683371	0	0.0022779	0.0022779	Bacteria	Proteobacteria	Alphaproteobacteria	Parvibaculales	PS1 clade				0	0.0167046	0	0.00556821	Bacteria	Planctomycetes	Planctomycetacia	Pirellulales	Pirellulaceae	Rhodopirellula
0.00531511	0	0	0.0017717	0.0017717	Bacteria	Bacteroidetes	Bacteroidia	Cytophagales	Flammeovirgaceae				0.00303721	0.000759301	0.0113895	0.00506201	Bacteria	Proteobacteria	Gammaproteobacteria	Cellvibrionales	Halieaceae	0
0	0	0.00455581	0.0015186	0.0015186	Bacteria	Bacteroidetes	Bacteroidia	Flavobacteriales	Flavobacteriaceae				0.00455581	0.00303721	0.00683371	0.00480891	Bacteria	Fusobacteria	Fusobacteriia	Fusobacteriales	Fusobacteriaceae	Cetobacterium
0	0.00379651	0	0.0012655	0.0012655	Bacteria	Planctomycetes	Planctomycetacia	Planctomycetales					0.0136674	0	0	0.00455581	Bacteria	Cyanobacteria	Oxyphotobacteria	Nostocales	Microcystaceae	Crocosphaera WH 0003 (UCYN-B)
0	0.00379651	0	0.0012655	0.0012655	Bacteria	Proteobacteria	Alphaproteobacteria	uncultured					0	0.0129081	0	0.00430271	Bacteria	Verrucomicrobia	Verrucomicrobiae	Verrucomicrobiales	DEV007	uncultured Verrucomicrobia bacterium
0.00379651	0	0	0.0012655	0.0012655	Bacteria	Proteobacteria	Deltaproteobacteria	Myxococcales	BIrii41				0.00455581	0	0.00759301	0.00404961	Bacteria	Firmicutes	Clostridia	Clostridiales	Peptostreptococcaceae	0
0.0022779	0	0.000759301	0.0010124	0.000669641	Bacteria	Cyanobacteria	Oxyphotobacteria	Eurycoccales	Eurycoccales Incertae Sedis				0	0.0113895	0	0.00379651	Bacteria	Proteobacteria	Alphaproteobacteria	Rhizobiales	Methyloligellaceae	uncultured
0.0015186	0	0.0015186	0.0010124	0.000506201	Bacteria	Proteobacteria	Alphaproteobacteria	Sphingomonadales	Sphingomonadaceae				0.00455581	0	0.00531511	0.00329031	Bacteria	Bacteroidetes	Bacteroidia	Cytophagales	Cyclobacteriaceae	Fabibacter
0.000759301	0.0015186	0	0.000759301	0.000438383	Bacteria	Proteobacteria	Gammaproteobacteria	Alteromonadales	Alteromonadaceae				0	0	0.00987092	0.00329031	Bacteria	Proteobacteria	Gammaproteobacteria	Alteromonadales	Colwelliaceae	Thalassotalea
0	0.0022779	0	0.000759301	0.000759301	Bacteria	Firmicutes	Clostridia	Clostridiales	TSAC18				0.000759301	0.00759301	0	0.00278411	Bacteria	Planctomycetes	Planctomycetacia	Planctomycetales	Rubinisphaeraceae	0
0	0.0022779	0	0.000759301	0.000759301	Bacteria	Actinobacteria	Acidimicrobiia	Microtrichales	Microtrichaceae				0.000759301	0.00759301	0	0.00278411	Bacteria	Planctomycetes	Planctomycetacia	Pirellulales	Pirellulaceae	uncultured
0	0	0.0022779	0.000759301	0.000759301	Bacteria	Proteobacteria	Deltaproteobacteria	Desulfobacterales	Desulfobacteraceae				0	0.00835232	0	0.00278411	Bacteria	Bacteroidetes	Bacteroidia	Cytophagales	Amoebophilaceae	Candidatus Amoebophilus
0	0	0.0022779	0.000759301	0.000759301	Bacteria	Proteobacteria	Gammaproteobacteria	HOC36	uncultured sediment bacterium				0	0.00759301	0	0.002531	Bacteria	Planctomycetes	Planctomycetacia	Pirellulales	Pirellulaceae	Blastopirellula
0	0	0.0015186	0.000506201	0.000506201	Bacteria	Proteobacteria	Alphaproteobacteria	Rickettsiales	uncultured				0	0.00759301	0	0.002531	Bacteria	Cyanobacteria	Oxyphotobacteria	Nostocales	Xenococcaceae	Pleurocapsa PCC-7319
0	0.0015186	0	0.000506201	0.000506201	Bacteria	Firmicutes	Clostridia	Clostridiales	Ruminococcaceae				0	0	0.00759301	0.002531	Bacteria	Proteobacteria	Gammaproteobacteria	Alteromonadales	Shewanellaceae	Shewanella
0	0.0015186	0	0.000506201	0.000506201	Bacteria	Patescibacteria	Parcubacteria	Candidatus Moranbacteria					0.0015186	0	0.00607441	0.002531	Bacteria	Proteobacteria	Gammaproteobacteria	Alteromonadales	Moritellaceae	Paramoritella
0.0015186	0	0	0.000506201	0.000506201	Bacteria	Cyanobacteria	Oxyphotobacteria	Phormidesmiales	Phormidesmiaceae				0	0.00683371	0	0.0022779	Bacteria	Verrucomicrobia	Verrucomicrobiae	Verrucomicrobiales	Rubritaleaceae	Roseibacillus
0	0.0015186	0	0.000506201	0.000506201	Bacteria	Bacteroidetes	Bacteroidia	Flavobacteriales	Crocinitomicaceae				0	0.00683371	0	0.0022779	Bacteria	Verrucomicrobia	Verrucomicrobiae	Verrucomicrobiales	DEV007	uncultured bacterium
0	0.0015186	0	0.000506201	0.000506201	Bacteria	Proteobacteria	Deltaproteobacteria	Oligoflexales	Oligoflexaceae				0	0.00683371	0	0.0022779	Bacteria	Proteobacteria	Alphaproteobacteria	Parvibaculales	PS1 clade	uncultured Rhizobiales bacterium
0	0.0015186	0	0.000506201	0.000506201	Bacteria	Firmicutes	Clostridia	Clostridiales	Clostridiales vadinBB60 group				0	0	0.00607441	0.0020248	Bacteria	Bacteroidetes	Bacteroidia	Bacteroidales	Tannerellaceae	Parabacteroides
0.000759301	0.000759301	0	0.000506201	0.0002531	Bacteria	Proteobacteria	Gammaproteobacteria						0.00531511	0	0	0.0017717	Bacteria	Bacteroidetes	Bacteroidia	Cytophagales	Flammeovirgaceae	Sediminitomix
0	0.000759301	0	0.0002531	0.0002531	Bacteria	Dependentiae	Babeliae	Babeliales	uncultured Candidatus Dependentiae bacterium				0	0.00455581	0	0.0015186	Bacteria	Proteobacteria	Alphaproteobacteria	Rhizobiales	Rhizobiaceae
0	0.000759301	0	0.0002531	0.0002531	Bacteria	Actinobacteria	Acidimicrobiia	Actinomarinales	uncultured				0	0.00379651	0	0.0012655	Bacteria	Planctomycetes	Planctomycetacia	Planctomycetales
0	0.000759301	0	0.0002531	0.0002531	Bacteria	Actinobacteria	Acidimicrobiia	Microtrichales	Ilumatobacteraceae				0	0	0.00379651	0.0012655	Bacteria	Planctomycetes	Planctomycetacia	Pirellulales	Pirellulaceae	Rubripirellula
0	0.000759301	0	0.0002531	0.0002531	Bacteria	Verrucomicrobia	Verrucomicrobiae	Methylacidiphilales	Methylacidiphilaceae				0	0.00379651	0	0.0012655	Bacteria	Cyanobacteria	Oxyphotobacteria	Nostocales	Phormidiaceae	Planktothrix NIVA-CYA 15
0	0.000759301	0	0.0002531	0.0002531	Bacteria	Planctomycetes	OM190	uncultured planctomycete	uncultured planctomycete				0	0.00379651	0	0.0012655	Bacteria	Proteobacteria	Alphaproteobacteria	uncultured
0.000759301	0	0	0.0002531	0.0002531	Bacteria	Planctomycetes	OM190	uncultured bacterium	uncultured bacterium				0.00379651	0	0	0.0012655	Bacteria	Proteobacteria	Deltaproteobacteria	Myxococcales	BIrii41
0.000759301	0	0	0.0002531	0.0002531	Bacteria	Proteobacteria	Alphaproteobacteria	Thalassobaculales	uncultured				0	0	0.00303721	0.0010124	Bacteria	Firmicutes	Clostridia	Clostridiales	Lachnospiraceae
0	0.000759301	0	0.0002531	0.0002531	Bacteria	Proteobacteria	Deltaproteobacteria	SAR324 clade(Marine group B)	uncultured organism				0.00303721	0	0	0.0010124	Bacteria	Verrucomicrobia	Verrucomicrobiae	Verrucomicrobiales	DEV007	uncultured deep-sea bacterium
0	0	0.000759301	0.0002531	0.0002531	Bacteria	Bacteroidetes	Bacteroidia	Bacteroidales	Marinifilaceae				0.0022779	0	0.000759301	0.0010124	Bacteria	Cyanobacteria	Oxyphotobacteria	Eurycoccales	Eurycoccales Incertae Sedis	Synechococcus PCC-7336
0	0	0.000759301	0.0002531	0.0002531	Bacteria	Bacteroidetes	Bacteroidia	Bacteroidales	Prolixibacteraceae				0.0015186	0	0.0015186	0.0010124	Bacteria	Proteobacteria	Alphaproteobacteria	Sphingomonadales	Sphingomonadaceae	Erythrobacter
0.000759301	0	0	0.0002531	0.0002531	Bacteria	Proteobacteria	Gammaproteobacteria	Alteromonadales	Psychromonadaceae				0	0.00303721	0	0.0010124	Bacteria	Proteobacteria	Deltaproteobacteria	Desulfobacterales	Desulfobulbaceae	uncultured
0	0.000759301	0	0.0002531	0.0002531	Bacteria	Proteobacteria	Gammaproteobacteria	EC3	uncultured bacterium				0	0	0.00303721	0.0010124	Bacteria	Bacteroidetes	Bacteroidia	Flavobacteriales	Flavobacteriaceae	Actibacter
0	0.000759301	0	0.0002531	0.0002531	Bacteria	Proteobacteria	Gammaproteobacteria	Cellvibrionales	Microbulbiferaceae				0.000759301	0.0015186	0	0.000759301	Bacteria	Proteobacteria	Gammaproteobacteria	Alteromonadales	Alteromonadaceae
													0	0.0022779	0	0.000759301
													0	0.0022779	0	0.000759301	Bacteria	Actinobacteria	Acidimicrobiia	Microtrichales	Microtrichaceae	Sva0996 marine group
													0	0.0022779	0	0.000759301	Bacteria	Planctomycetes	Planctomycetacia	Pirellulales	Pirellulaceae	Pirellula
													0	0	0.0022779	0.000759301	Bacteria	Proteobacteria	Gammaproteobacteria	HOC36	uncultured sediment bacterium	uncultured sediment bacterium
													0	0	0.0015186	0.000506201
													0	0.0015186	0	0.000506201	Bacteria	Firmicutes	Clostridia	Clostridiales	Ruminococcaceae
													0	0.0015186	0	0.000506201	Bacteria	Verrucomicrobia	Verrucomicrobiae	Verrucomicrobiales	DEV007	uncultured bacterium GRIST08
													0	0.0015186	0	0.000506201	Bacteria	Planctomycetes	Planctomycetacia	Planctomycetales	Rubinisphaeraceae	Rubinisphaera
													0	0.0015186	0	0.000506201	Bacteria	Patescibacteria	Parcubacteria	Candidatus Moranbacteria
													0.0015186	0	0	0.000506201	Bacteria	Cyanobacteria	Oxyphotobacteria	Phormidesmiales	Phormidesmiaceae	Phormidium MBIC10003
													0	0	0.0015186	0.000506201	Bacteria	Proteobacteria	Deltaproteobacteria	Desulfobacterales	Desulfobacteraceae	uncultured
													0	0.0015186	0	0.000506201	Bacteria	Bacteroidetes	Bacteroidia	Flavobacteriales	Crocinitomicaceae	Crocinitomix
													0	0	0.0015186	0.000506201	Bacteria	Bacteroidetes	Bacteroidia	Flavobacteriales	Flavobacteriaceae	Gilvibacter
													0	0	0.0015186	0.000506201	Bacteria	Bacteroidetes	Bacteroidia	Cytophagales	Amoebophilaceae	uncultured
													0	0.0015186	0	0.000506201	Bacteria	Proteobacteria	Deltaproteobacteria	Oligoflexales	Oligoflexaceae	uncultured
													0	0.0015186	0	0.000506201	Bacteria	Firmicutes	Clostridia	Clostridiales	Clostridiales vadinBB60 group	uncultured bacterium
													0	0	0.0015186	0.000506201	Bacteria	Proteobacteria	Gammaproteobacteria	Cellvibrionales	Halieaceae	Parahaliea
													0.000759301	0.000759301	0	0.000506201	Bacteria	Proteobacteria	Gammaproteobacteria
													0	0.000759301	0	0.0002531
													0	0.000759301	0	0.0002531	Bacteria	Actinobacteria	Acidimicrobiia	Actinomarinales	uncultured
													0	0.000759301	0	0.0002531	Bacteria	Actinobacteria	Acidimicrobiia	Microtrichales	Ilumatobacteraceae	Ilumatobacter
													0	0.000759301	0	0.0002531	Bacteria	Verrucomicrobia	Verrucomicrobiae	Methylacidiphilales	Methylacidiphilaceae	uncultured
													0	0.000759301	0	0.0002531	Bacteria	Planctomycetes	OM190	uncultured planctomycete	uncultured planctomycete	uncultured planctomycete
													0.000759301	0	0	0.0002531	Bacteria	Planctomycetes	OM190	uncultured bacterium	uncultured bacterium	uncultured bacterium
													0	0.000759301	0	0.0002531	Bacteria	Planctomycetes	Planctomycetacia	Pirellulales	Pirellulaceae
													0.000759301	0	0	0.0002531	Bacteria	Proteobacteria	Alphaproteobacteria	Thalassobaculales	uncultured
													0	0	0.000759301	0.0002531	Bacteria	Proteobacteria	Deltaproteobacteria	Desulfobacterales	Desulfobacteraceae	Sva0081 sediment group
													0	0.000759301	0	0.0002531	Bacteria	Proteobacteria	Deltaproteobacteria	SAR324 clade(Marine group B)	uncultured organism	uncultured organism
													0	0	0.000759301	0.0002531	Bacteria	Bacteroidetes	Bacteroidia	Cytophagales	Cyclobacteriaceae
													0	0	0.000759301	0.0002531	Bacteria	Bacteroidetes	Bacteroidia	Bacteroidales	Prolixibacteraceae	Roseimarinus
													0	0	0.000759301	0.0002531	Bacteria	Bacteroidetes	Bacteroidia	Bacteroidales	Marinifilaceae	uncultured
													0.000759301	0	0	0.0002531	Bacteria	Proteobacteria	Gammaproteobacteria	Alteromonadales	Psychromonadaceae	Motilimonas
													0	0.000759301	0	0.0002531	Bacteria	Proteobacteria	Gammaproteobacteria	EC3	uncultured bacterium	uncultured bacterium
													0	0.000759301	0	0.0002531	Bacteria	Proteobacteria	Gammaproteobacteria	Cellvibrionales	Microbulbiferaceae	Microbulbifer

## Sheet: Table S5
Table S5: PERMANOVA and pairwise comparisons testing the effects of the sampletype (water, coral and fish feces) on bacterial community composition
	Df	SumsOfSqs	MeanSqs	F.Model	R2	Pr(>F)
Sampletype	2	13.668	6.8338	33.82	0.32734	0.001	***
Residuals	139	28.086	0.2021	0.67266
Total	141	41.754	1.00000
Pairwise-test Sampletype
pairs			F.Model	R2	p.value	p.adjusted	sig
coral	vs	Surgeon_Feces	10.033825	0.08429389	0.001	0.003	*
coral	vs	water	62.004784	0.31157434	0.001	0.003	*
Surgeon_Feces	vs	water	3.354243	0.09487526	0.001	0.003	*

## Sheet: Table S6
Table S6: PERMANOVA on the effects of treatment and sampletype (water and corals) on bacterial community composition
	Df	SumsOfSqs	MeanSqs	F.Model	R2	Pr(>F)
Treatment	1	1.738	1.7384	9.413	0.04382	0.001	***
Sampletype	1	12.229	12.2288	66.215	0.30826	0.001	***
Treatment:Sampletype	1	0.771	0.7714	4.177	0.01944	0.002	**
Residuals	135	24.932	0.1847	0.62848
Total	138	39.671	1.00000
Pairwise-Test SampleType
pairs			F.Model	R2	p-value	p.adjusted	sig
Control_coral	vs	Feces_coral	13.252811	0.11113206	0.001	0.006	*
Control_coral	vs	Feces_water	69.614290	0.49861866	0.001	0.006	*
Control_coral	vs	Control_water	66.822294	0.49198325	0.001	0.006	*
Feces_coral	vs	Feces_water	21.154937	0.24272793	0.001	0.006	*
Feces_coral	vs	Control_water	20.029997	0.23556389	0.001	0.006	*
Feces_water	vs	Control_water	1.396466	0.04594172	0.052	0.312

## Sheet: Table S7
Table S7: Summary of linear mixed effect model on the effects of treatment and time on observed richness during the exposure phase
Sum Sq Mean Sq NumDF DenDF F value Pr(>F)
Time 0.3837 0.1919 2 73 4.6393 0.0126862 *
Treatment 3.4295 3.4295 1 73 82.9312 1.175e-13 ***
Time:Treatment 0.6527 0.3264 2 73 7.8922 0.0007889 ***

## Sheet: Table S8
Table S8: Summary of linear mixed effect model on the effects of treatment and time on Shannon-Wiener index during the exposure phase
Sum Sq Mean Sq NumDF DenDF F value Pr(>F)
Time 0.03720 0.01860 2 73 6.4294 0.0026801 **
Treatment 0.32130 0.32130 1 73 111.0700 2.595e-16 ***
Time:Treatment 0.05676 0.02838 2 73 9.8109 0.0001684 ***

## Sheet: Table S9
Table S9: Pairwise comparisons on the effects of time and treatments on observed richness during the exposure phase
	Estimate	Std. Error	df	t value	lower	upper	Pr(>|t|)
TimeT0 - TimeT24	-0.1482699	0.0565687	73	-2.6211	-0.2610111	-0.0355287	0.0106598	*
TimeT0 - TimeT48	-0.1433292	0.0548695	73	-2.6122	-0.2526840	-0.0339743	0.0109158	*
TimeT24 - TimeT48	0.0049407	0.0570686	73	0.0866	-0.1087968	0.1186782	0.9312463
TreatmentControl - TreatmentFeces	-0.4177057	0.0458682	73	-9.1067	-0.5091209	-0.3262906	1.175e-13	***
TimeT0:TreatmentControl - TimeT24:TreatmentControl	0.0580089	0.0800002	73	0.7251	-0.1014313	0.2174490	0.4707031
TimeT0:TreatmentControl - TimeT48:TreatmentControl	0.0279873	0.0768617	73	0.3641	-0.1251979	0.1811724	0.7168170
TimeT0:TreatmentControl - TimeT0:TreatmentFeces	-0.1659756	0.0768617	73	-2.1594	-0.3191608	-0.0127905	0.0341044	*
TimeT0:TreatmentControl - TimeT24:TreatmentFeces	-0.5205242	0.0800002	73	-6.5065	-0.6799644	-0.3610841	8.446e-09	***
TimeT0:TreatmentControl - TimeT48:TreatmentFeces	-0.4806212	0.0783259	73	-6.1362	-0.6367245	-0.3245180	3.972e-08	***
TimeT24:TreatmentControl - TimeT48:TreatmentControl	-0.0300216	0.0800002	73	-0.3753	-0.1894617	0.1294186	0.7085487
TimeT24:TreatmentControl - TimeT0:TreatmentFeces	-0.2239845	0.0800002	73	-2.7998	-0.3834246	-0.0645443	0.0065387	**
TimeT24:TreatmentControl - TimeT24:TreatmentFeces	-0.5785331	0.0830201	73	-6.9686	-0.7439920	-0.4130742	1.191e-09	***
TimeT24:TreatmentControl - TimeT48:TreatmentFeces	-0.5386301	0.0814079	73	-6.6164	-0.7008759	-0.3763843	5.314e-09	***
TimeT48:TreatmentControl - TimeT0:TreatmentFeces	-0.1939629	0.0768617	73	-2.5235	-0.3471481	-0.0407778	0.0137947	*
TimeT48:TreatmentControl - TimeT24:TreatmentFeces	-0.5485115	0.0800002	73	-6.8564	-0.7079517	-0.3890714	1.921e-09	***
TimeT48:TreatmentControl - TimeT48:TreatmentFeces	-0.5086085	0.0783259	73	-6.4935	-0.6647117	-0.3525053	8.922e-09	***
TimeT0:TreatmentFeces - TimeT24:TreatmentFeces	-0.3545486	0.0800002	73	-4.4318	-0.5139888	-0.1951085	3.229e-05	***
TimeT0:TreatmentFeces - TimeT48:TreatmentFeces	-0.3146456	0.0783259	73	-4.0171	-0.4707488	-0.1585424	0.0001415	***
TimeT24:TreatmentFeces - TimeT48:TreatmentFeces	0.0399030	0.0814079	73	0.4902	-0.1223428	0.2021488	0.6254898
---

[truncated: 24 more sheets: Table S10, Table S11, Table S12, Table S13, Table S14, Table S15, Table S16, Table S17, Table S18, Table S19, Table S20, Table S21, Table S22, Table S23, Table S24, Table S25, Table S26, Table S27, Table S28, Table S29 …]
